# Supplementary material for: Traceability Research on Dendrobium devonianum Based on SWATHtoMRM
Source: Foods. 2023 Sep 28;12(19):3608. doi: 10.3390/foods12193608 (PMC10572708; doi:10.3390/foods12193608)
Supplement: Supplementary file 1 [file foods-12-03608-s001.zip]

Archive with 3 entries (3 files):
- Supplementary S1. MRMTransition.xlsx
- Supplementary S2. MRMTransition peak area.xlsx
- Supplementary S3. Differential MRM.xlsx
