# Supplementary material for: Traceability Research on Dendrobium devonianum Based on SWATHtoMRM
Source: Foods. 2023 Sep 28;12(19):3608. doi: 10.3390/foods12193608 (PMC10572708; doi:10.3390/foods12193608)
Supplement: Supplementary file 1 [file foods-12-03608-s001.zip › Supplementary S1. MRMTransition.xlsx]

## Sheet: MRMTransition P 20230624
ft.idx	mz.precursor	mz.product	rt(min)	rt(s)	Q1	Q3	rt(min)	ft.idx	DP	ce
1	81.0334	53.0385	1.5	90.1	81	53	1.5	1	50	40
2	81.0697	67.0542	7.52	451.2	81.1	67.1	7.52	2	50	40
3	84.0443	56.0495	0.75	45.2	84	56	0.75	3	50	40
4	84.0807	56.0495	0.74	44.3	84.1	56	0.74	4	50	40
5	84.9595	56.9645	36.33	2179.6	85	57	36.33	5	50	40
6	85.0283	70.065	0.73	43.6	85	70.1	0.73	6	50	40
9	87.044	58.065	0.7	42	87	58.1	0.7	9	50	40
10	96.0443	68.0132	0.85	51.2	96	68	0.85	10	50	40
11	96.0806	80.0495	2.18	131.1	96.1	80	2.18	11	50	40
12	97.0284	56.0495	0.74	44.3	97	56	0.74	12	50	40
17	98.9751	56.9645	36.33	2179.6	99	57	36.33	17	50	40
18	99.044	56.0495	0.75	45	99	56	0.75	18	50	40
19	99.044	77.0386	1.37	82.3	99	77	1.37	19	50	40
20	100.024	68.982	0.59	35.2	100	69	0.59	20	50	40
21	101.008	86.9927	0.57	34.4	101	87	0.57	21	50	40
23	103.054	77.0386	1.38	83	103.1	77	1.38	23	50	40
24	104.07	70.065	0.7	42	104.1	70.1	0.7	24	50	40
25	104.107	58.065	0.66	39.7	104.1	58.1	0.66	25	50	40
27	108.044	80.0495	1.97	118.1	108	80	1.97	27	50	40
28	108.044	79.0543	4.86	291.7	108	79.1	4.86	28	50	40
29	108.044	53.0386	0.87	51.9	108	53	0.87	29	50	40
30	108.044	80.0496	4.26	255.8	108	80	4.26	30	50	40
31	109.028	53.0385	1.5	90.1	109	53	1.5	31	50	40
32	110.06	96.0083	0.89	53.4	110.1	96	0.89	32	50	40
33	112.05	56.0494	0.74	44.2	112.1	56	0.74	33	50	40
34	113.034	70.0289	0.9	54.2	113	70	0.9	34	50	40
35	116.071	70.065	0.71	42.8	116.1	70.1	0.71	35	50	40
36	116.986	56.9645	36.32	2179.2	117	57	36.32	36	50	40
37	118.086	70.065	0.71	42.8	118.1	70.1	0.71	37	50	40
38	119.019	86.9927	0.57	34.4	119	87	0.57	38	50	40
39	119.019	56.9645	36.31	2178.5	119	57	36.31	39	50	40
40	120.02	101.008	0.57	34.4	120	101	0.57	40	50	40
41	120.081	77.0386	1.38	83.1	120.1	77	1.38	41	50	40
42	121.017	101.008	0.57	34.4	121	101	0.57	42	50	40
43	121.065	86.0964	0.94	56.4	121.1	86.1	0.94	43	50	40
44	121.065	78.0463	7.39	443.1	121.1	78	7.39	44	50	40
45	122.06	94.0651	2.92	175.1	122.1	94.1	2.92	45	50	40
46	123.044	95.0491	4.23	253.9	123	95	4.23	46	50	40
47	123.055	80.0495	1.17	70.4	123.1	80	1.17	47	50	40
48	124.039	96.0445	2.39	143.6	124	96	2.39	48	50	40
49	124.076	96.0807	2.18	130.7	124.1	96.1	2.18	49	50	40
50	126.055	96.0445	0.86	51.9	126.1	96	0.86	50	50	40
51	126.055	80.0495	1.98	118.6	126.1	80	1.98	51	50	40
52	127.039	53.0386	2.22	133.3	127	53	2.22	52	50	40
53	127.039	56.0495	0.74	44.3	127	56	0.74	53	50	40
54	127.039	53.0385	1.5	90.1	127	53	1.5	54	50	40
55	128.019	101.008	0.57	34.5	128	101	0.57	55	50	40
56	130.05	56.0495	0.75	45.2	130	56	0.75	56	50	40
57	130.086	56.0495	0.74	44.4	130.1	56	0.74	57	50	40
59	133.061	70.065	0.73	43.6	133.1	70.1	0.73	59	50	40
60	134.06	79.0543	4.86	291.7	134.1	79.1	4.86	60	50	40
61	134.071	108.044	2.01	120.4	134.1	108	2.01	61	50	40
62	134.996	56.9645	36.32	2179.3	135	57	36.32	62	50	40
63	136.062	110.06	0.91	54.6	136.1	110.1	0.91	63	50	40
64	136.062	103.054	1.37	82.4	136.1	103.1	1.37	64	50	40
65	136.076	80.0496	4.28	256.6	136.1	80	4.28	65	50	40
66	136.076	69.0335	6.51	390.9	136.1	69	6.51	66	50	40
67	137.029	101.008	0.57	34.4	137	101	0.57	67	50	40
68	137.132	81.0698	7.52	451.1	137.1	81.1	7.52	68	50	40
69	138.055	109.052	3.81	228.4	138.1	109.1	3.81	69	50	40
70	138.055	70.065	0.7	42	138.1	70.1	0.7	70	50	40
71	140.07	94.065	2.92	175.1	140.1	94.1	2.92	71	50	40
72	141.054	69.0335	4.93	295.5	141.1	69	4.93	72	50	40
73	142.035	119.019	0.57	34.4	142	119	0.57	73	50	40
74	142.035	56.9645	36.31	2178.5	142	57	36.31	74	50	40
75	142.086	69.0335	1.44	86.2	142.1	69	1.44	75	50	40
76	143.034	69.0335	2.3	138.3	143	69	2.3	76	50	40
77	144.033	119.019	0.57	34.4	144	119	0.57	77	50	40
78	144.102	102.055	2.04	122.4	144.1	102.1	2.04	78	50	40
79	144.102	70.065	0.73	44	144.1	70.1	0.73	79	50	40
80	145.05	103.054	1.37	82.3	145	103.1	1.37	80	50	40
81	145.05	56.0495	0.74	44.3	145	56	0.74	81	50	40
82	146.06	80.0495	2	119.8	146.1	80	2	82	50	40
83	146.118	70.065	0.73	43.5	146.1	70.1	0.73	83	50	40
84	148.076	80.0496	4.27	256.4	148.1	80	4.27	84	50	40
85	149.023	65.0385	10.16	609.8	149	65	10.16	85	50	40
86	151.076	78.0463	7.37	442.2	151.1	78	7.37	86	50	40
88	152.057	86.0963	0.95	56.7	152.1	86.1	0.95	88	50	40
89	152.071	96.0807	2.19	131.3	152.1	96.1	2.19	89	50	40
90	153.055	65.0385	5.34	320.6	153.1	65	5.34	90	50	40
92	154.05	112.039	4.02	241.4	154	112	4.02	92	50	40
93	154.063	77.0386	7	419.7	154.1	77	7	93	50	40
94	154.086	69.0335	6.52	391.1	154.1	69	6.52	94	50	40
97	157.975	57.9348	36.36	2181.6	158	57.9	36.36	97	50	40
98	158.154	57.0699	8.03	481.8	158.2	57.1	8.03	98	50	40
99	160.046	119.019	0.57	34.4	160	119	0.57	99	50	40
101	161.03	119.019	0.59	35.1	161	119	0.59	101	50	40
102	161.066	119.019	0.57	34.3	161.1	119	0.57	102	50	40
103	162.076	58.0651	0.69	41.3	162.1	58.1	0.69	103	50	40
104	162.091	91.0543	6.21	372.4	162.1	91.1	6.21	104	50	40
105	163.06	56.0495	0.74	44.3	163.1	56	0.74	105	50	40
106	163.075	103.054	3.1	186.1	163.1	103.1	3.1	106	50	40
107	163.075	81.0698	7.54	452.7	163.1	81.1	7.54	107	50	40
108	163.075	79.0543	7	419.7	163.1	79.1	7	108	50	40
109	163.969	63.9287	36.37	2182.3	164	63.9	36.37	109	50	40
110	164.071	67.0542	9.29	557.6	164.1	67.1	9.29	110	50	40
114	165.091	77.0386	7	419.9	165.1	77	7	114	50	40
115	165.102	136.062	0.9	53.8	165.1	136.1	0.9	115	50	40
117	166.086	79.0543	4.86	291.7	166.1	79.1	4.86	117	50	40
118	166.086	136.076	4.28	256.6	166.1	136.1	4.28	118	50	40
119	166.086	103.054	1.38	83.1	166.1	103.1	1.38	119	50	40
120	167.034	65.0386	14.55	872.9	167	65	14.55	120	50	40
121	167.07	91.0543	6.8	408	167.1	91.1	6.8	121	50	40
122	167.07	78.0463	7.7	461.8	167.1	78	7.7	122	50	40
123	167.07	123.044	1.84	110.3	167.1	123	1.84	123	50	40
124	169.05	68.9971	3.21	192.9	169	69	3.21	124	50	40
125	169.076	115.054	5.04	302.4	169.1	115.1	5.04	125	50	40
126	169.097	70.0652	1.41	84.9	169.1	70.1	1.41	126	50	40
127	170.057	68.9971	3.21	192.9	170.1	69	3.21	127	50	40
128	170.081	56.0495	0.73	43.5	170.1	56	0.73	128	50	40
129	171.029	112.039	2.39	143.5	171	112	2.39	129	50	40
130	171.065	111.044	1.61	96.4	171.1	111	1.61	130	50	40
131	173.117	55.0542	9.29	557.2	173.1	55.1	9.29	131	50	40
133	173.132	91.0542	13.44	806.7	173.1	91.1	13.44	133	50	40
134	174.992	98.9793	8.23	493.9	175	99	8.23	134	50	40
135	175.119	58.0651	0.67	40.5	175.1	58.1	0.67	135	50	40
136	175.148	91.0543	13.57	814.3	175.1	91.1	13.57	136	50	40
137	175.144	134.071	2.01	120.5	175.1	134.1	2.01	137	50	40
138	175.985	57.9348	36.37	2181.9	176	57.9	36.37	138	50	40
140	176.032	112.039	4.02	240.9	176	112	4.02	140	50	40
141	176.092	58.065	0.67	40.5	176.1	58.1	0.67	141	50	40
142	176.989	98.9798	8.23	493.9	177	99	8.23	142	50	40
143	177.055	78.0463	7.4	444.2	177.1	78	7.4	143	50	40
144	177.055	115.054	6.88	412.7	177.1	115.1	6.88	144	50	40
145	178.086	69.0335	3.87	232.2	178.1	69	3.87	145	50	40
146	179.04	119.019	0.57	34.4	179	119	0.57	146	50	40
147	179.07	91.0542	6.77	406.1	179.1	91.1	6.77	147	50	40
148	179.107	105.07	6.78	407	179.1	105.1	6.78	148	50	40
150	179.179	91.0543	12.51	750.4	179.2	91.1	12.51	150	50	40
151	180.087	70.065	0.73	43.5	180.1	70.1	0.73	151	50	40
153	181.086	167.07	7.31	438.5	181.1	167.1	7.31	153	50	40
156	181.159	91.0543	13.71	822.6	181.2	91.1	13.71	156	50	40
157	181.979	63.9287	36.38	2183.1	182	63.9	36.38	157	50	40
158	182.081	56.0494	0.75	45.1	182.1	56	0.75	158	50	40
159	182.126	163.112	7.6	455.9	182.1	163.1	7.6	159	50	40
165	185.081	69.0335	3.85	230.7	185.1	69	3.85	165	50	40
166	186.076	56.0495	0.73	43.6	186.1	56	0.73	166	50	40
167	186.124	103.054	1.41	84.6	186.1	103.1	1.41	167	50	40
169	188.071	80.0495	1.99	119.6	188.1	80	1.99	169	50	40
170	188.092	58.065	0.7	42	188.1	58.1	0.7	170	50	40
171	189.159	102.055	2.04	122.7	189.2	102.1	2.04	171	50	40
172	191.071	136.076	6.52	391.1	191.1	136.1	6.52	172	50	40
175	192.077	160.051	4.62	277.1	192.1	160.1	4.62	175	50	40
177	193.086	136.076	6.53	391.8	193.1	136.1	6.53	177	50	40
178	193.086	69.0335	3.85	230.7	193.1	69	3.85	178	50	40
180	193.159	91.0543	13.71	822.5	193.2	91.1	13.71	180	50	40
181	194.081	86.0964	0.96	57.8	194.1	86.1	0.96	181	50	40
182	194.081	166.086	4.28	256.6	194.1	166.1	4.28	182	50	40
183	194.081	69.0335	3.83	229.9	194.1	69	3.83	183	50	40
184	194.081	79.0543	4.85	291.2	194.1	79.1	4.85	184	50	40
186	194.102	58.0649	0.69	41.3	194.1	58.1	0.69	186	50	40
188	195.036	74.0962	15.4	924.3	195	74.1	15.4	188	50	40
189	195.036	70.0652	36.16	2169.3	195	70.1	36.16	189	50	40
190	195.087	138.055	3.81	228.4	195.1	138.1	3.81	190	50	40
191	195.102	105.07	7	419.7	195.1	105.1	7	191	50	40
192	195.113	96.0807	2.17	130	195.1	96.1	2.17	192	50	40
193	197.081	95.0492	4.23	254	197.1	95	4.23	193	50	40
197	198.097	56.0495	0.73	44	198.1	56	0.73	197	50	40
198	198.185	105.034	7.57	454.2	198.2	105	7.57	198	50	40
199	199.087	169.076	5.05	302.8	199.1	169.1	5.05	199	50	40
201	199.108	69.0335	1.45	86.9	199.1	69	1.45	201	50	40
204	200.973	119.019	0.57	34	201	119	0.57	204	50	40
205	202.971	119.019	0.57	34.1	203	119	0.57	205	50	40
206	203.053	58.0649	0.67	40.5	203.1	58.1	0.67	206	50	40
207	204.102	103.054	1.38	83	204.1	103.1	1.38	207	50	40
209	205.071	55.0179	0.8	47.9	205.1	55	0.8	209	50	40
211	205.086	65.0385	10.17	610.1	205.1	65	10.17	211	50	40
212	205.097	80.0495	1.99	119.6	205.1	80	1.99	212	50	40
215	206.102	58.065	0.67	40.5	206.1	58.1	0.67	215	50	40
217	207.065	103.054	6.86	411.9	207.1	103.1	6.86	217	50	40
218	207.138	91.0543	5.8	347.8	207.1	91.1	5.8	218	50	40
219	207.159	67.0542	7.09	425.5	207.2	67.1	7.09	219	50	40
222	209.081	118.065	6.74	404.5	209.1	118.1	6.74	222	50	40
223	209.154	96.0807	2.17	130.4	209.2	96.1	2.17	223	50	40
224	209.154	91.0542	13.44	806.7	209.2	91.1	13.44	224	50	40
225	209.154	91.0543	10.45	627.1	209.2	91.1	10.45	225	50	40
228	211.073	74.0238	0.72	43.1	211.1	74	0.72	228	50	40
229	211.097	107.086	6.74	404.2	211.1	107.1	6.74	229	50	40
230	211.144	136.076	6.52	390.9	211.1	136.1	6.52	230	50	40
231	211.169	91.0542	13.44	806.7	211.2	91.1	13.44	231	50	40
232	212.092	86.0963	0.98	58.5	212.1	86.1	0.98	232	50	40
235	213.112	136.076	4.29	257.3	213.1	136.1	4.29	235	50	40
237	214.918	56.9645	36.33	2180	214.9	57	36.33	237	50	40
238	214.989	119.019	0.57	34.1	215	119	0.57	238	50	40
239	216.087	70.065	0.73	43.5	216.1	70.1	0.73	239	50	40
241	216.123	56.0495	0.75	45	216.1	56	0.75	241	50	40
242	216.196	78.0463	7.39	443.5	216.2	78	7.39	242	50	40
243	216.951	119.019	0.56	33.6	217	119	0.56	243	50	40
244	216.951	56.9645	36.32	2179.2	217	57	36.32	244	50	40
248	218.103	70.065	0.71	42.9	218.1	70.1	0.71	248	50	40
249	218.984	56.9645	36.32	2179.2	219	57	36.32	249	50	40
250	218.984	119.019	0.57	34.4	219	119	0.57	250	50	40
251	219.027	58.0649	0.66	39.7	219	58.1	0.66	251	50	40
254	219.985	119.019	0.57	34.4	220	119	0.57	254	50	40
257	220.982	56.9645	36.32	2179.2	221	57	36.32	257	50	40
258	220.982	119.019	0.57	34.4	221	119	0.57	258	50	40
259	222.087	95.0491	6.06	363.4	222.1	95	6.06	259	50	40
260	222.098	104.05	7.19	431.5	222.1	104	7.19	260	50	40
262	222.186	177.128	7.34	440.5	222.2	177.1	7.34	262	50	40
264	223.064	209.012	0.05	3.2	223.1	209	0.05	264	50	40
265	223.097	149.023	10.14	608.2	223.1	149	10.14	265	50	40
266	223.097	198.092	4.75	285.1	223.1	198.1	4.75	266	50	40
267	223.097	91.0544	2.92	175.2	223.1	91.1	2.92	267	50	40
268	223.169	81.0695	10.44	626.4	223.2	81.1	10.44	268	50	40
269	224.113	188.092	0.67	40.5	224.1	188.1	0.67	269	50	40
270	226.072	136.062	0.75	45	226.1	136.1	0.75	270	50	40
271	226.18	81.0695	13.72	823.4	226.2	81.1	13.72	271	50	40
272	226.18	95.0852	14.83	889.6	226.2	95.1	14.83	272	50	40
273	226.18	149.023	15.97	958.1	226.2	149	15.97	273	50	40
274	226.18	55.0541	7.57	454.2	226.2	55.1	7.57	274	50	40
275	226.18	149.023	35.88	2152.6	226.2	149	35.88	275	50	40
276	227.092	181.05	4.89	293.6	227.1	181	4.89	276	50	40
277	227.092	136.076	4.28	256.9	227.1	136.1	4.28	277	50	40
278	227.128	55.0542	6.88	412.6	227.1	55.1	6.88	278	50	40
279	227.139	136.062	0.75	45	227.1	136.1	0.75	279	50	40
281	228.196	81.0695	13.71	822.6	228.2	81.1	13.71	281	50	40
282	228.196	95.0852	16.9	1013.7	228.2	95.1	16.9	282	50	40
283	228.196	149.023	17.52	1051.2	228.2	149	17.52	283	50	40
284	228.196	149.023	16.35	980.9	228.2	149	16.35	284	50	40
285	228.196	149.023	15.51	930.5	228.2	149	15.51	285	50	40
286	228.196	149.023	15.96	957.3	228.2	149	15.96	286	50	40
287	228.196	149.023	35.97	2157.9	228.2	149	35.97	287	50	40
288	228.196	67.054	14.81	888.5	228.2	67.1	14.81	288	50	40
289	228.196	149.023	7.84	470.2	228.2	149	7.84	289	50	40
290	228.933	84.9594	36.33	2180	228.9	85	36.33	290	50	40
291	229.107	146.06	2.01	120.8	229.1	146.1	2.01	291	50	40
292	229.123	105.07	8.47	508.4	229.1	105.1	8.47	292	50	40
293	229.144	145.065	6.94	416.1	229.1	145.1	6.94	293	50	40
294	229.155	136.062	0.76	45.8	229.2	136.1	0.76	294	50	40
295	229.199	81.0695	13.45	806.7	229.2	81.1	13.45	295	50	40
296	230.103	86.0965	0.97	58.1	230.1	86.1	0.97	296	50	40
297	230.139	98.06	1.01	60.6	230.1	98.1	1.01	297	50	40
298	230.248	159.117	8.55	512.8	230.2	159.1	8.55	298	50	40
299	230.966	177.009	0.56	33.7	231	177	0.56	299	50	40
300	230.966	84.9594	36.32	2179.2	231	85	36.32	300	50	40
301	231.17	108.044	2.51	150.8	231.2	108	2.51	301	50	40
303	232.118	136.062	0.73	43.5	232.1	136.1	0.73	303	50	40
304	232.155	135.092	1.42	85.3	232.2	135.1	1.42	304	50	40
305	232.191	105.034	7.56	453.3	232.2	105	7.56	305	50	40
306	232.928	84.9595	36.33	2180	232.9	85	36.33	306	50	40
307	232.999	119.019	0.57	34.4	233	119	0.57	307	50	40
309	234.001	119.019	0.57	34.4	234	119	0.57	309	50	40
310	234.065	86.0601	1	60.3	234.1	86.1	1	310	50	40
311	234.074	136.076	4.28	256.6	234.1	136.1	4.28	311	50	40
312	234.098	136.062	0.72	43.2	234.1	136.1	0.72	312	50	40
313	234.133	136.062	0.74	44.4	234.1	136.1	0.74	313	50	40
314	234.162	137.06	9.16	549.5	234.2	137.1	9.16	314	50	40
315	234.961	119.019	0.56	33.7	235	119	0.56	315	50	40
316	234.961	84.9594	36.32	2179.2	235	85	36.32	316	50	40
317	234.997	119.019	0.57	34.4	235	119	0.57	317	50	40
318	235.169	81.0698	8.72	523.1	235.2	81.1	8.72	318	50	40
319	236.08	174.984	0.61	36.7	236.1	175	0.61	319	50	40
320	236.129	121.065	7.32	439.5	236.1	121.1	7.32	320	50	40
321	236.15	136.062	0.72	43.2	236.1	136.1	0.72	321	50	40
322	237.134	144.081	3.26	195.5	237.1	144.1	3.26	322	50	40
323	237.185	105.07	7.66	459.6	237.2	105.1	7.66	323	50	40
324	238.072	136.062	0.75	45.1	238.1	136.1	0.75	324	50	40
327	240.108	69.0335	7.98	478.7	240.1	69	7.98	327	50	40
328	240.232	55.0542	8.69	521.3	240.2	55.1	8.69	328	50	40
331	241.155	136.062	0.84	50.6	241.2	136.1	0.84	331	50	40
332	242	119.019	0.57	34.4	242	119	0.57	332	50	40
333	242.118	182.096	7.31	438.6	242.1	182.1	7.31	333	50	40
334	242.158	216.123	0.76	45.8	242.2	216.1	0.76	334	50	40
335	242.284	142.159	7.13	427.9	242.3	142.2	7.13	335	50	40
336	242.949	84.9594	36.33	2180	242.9	85	36.33	336	50	40
337	243.001	119.019	0.57	34.4	243	119	0.57	337	50	40
338	243.102	165.07	8.17	490.1	243.1	165.1	8.17	338	50	40
339	243.134	84.0444	4.42	265.1	243.1	84	4.42	339	50	40
340	243.211	81.0698	11.73	703.9	243.2	81.1	11.73	340	50	40
341	243.998	119.019	0.57	34.4	244	119	0.57	341	50	40
342	244.093	136.062	0.74	44.3	244.1	136.1	0.74	342	50	40
344	244.118	136.062	0.74	44.3	244.1	136.1	0.74	344	50	40
345	244.191	67.0539	13.57	813.9	244.2	67.1	13.57	345	50	40
346	244.191	55.0541	7.57	454.3	244.2	55.1	7.57	346	50	40
347	244.982	119.019	0.56	33.6	245	119	0.56	347	50	40
348	245.117	137.06	7.4	444	245.1	137.1	7.4	348	50	40
349	245.139	97.1013	6.88	412.6	245.1	97.1	6.88	349	50	40
350	245.175	67.0539	13.7	821.9	245.2	67.1	13.7	350	50	40
352	245.186	136.076	4.26	255.6	245.2	136.1	4.26	352	50	40
353	245.226	81.0697	12.51	750.4	245.2	81.1	12.51	353	50	40
354	246.134	136.062	0.75	45.2	246.1	136.1	0.75	354	50	40
355	246.243	55.0541	7.57	454.2	246.2	55.1	7.57	355	50	40
358	246.944	84.9596	37.2	2231.7	246.9	85	37.2	358	50	40
359	246.944	149.023	0.23	14.1	246.9	149	0.23	359	50	40
360	246.944	84.9594	36.33	2180	246.9	85	36.33	360	50	40
361	247.015	119.019	0.57	34.4	247	119	0.57	361	50	40
362	247.177	136.062	0.74	44.3	247.2	136.1	0.74	362	50	40
363	248.017	119.019	0.57	34.4	248	119	0.57	363	50	40
364	248.081	230.139	1.02	61.1	248.1	230.1	1.02	364	50	40
365	248.113	98.0599	0.7	42	248.1	98.1	0.7	365	50	40
367	248.897	136.076	0.65	39	248.9	136.1	0.65	367	50	40
368	248.977	119.019	0.56	33.7	249	119	0.56	368	50	40
369	248.977	84.9594	36.32	2179.2	249	85	36.32	369	50	40
370	249.013	119.019	0.57	34.1	249	119	0.57	370	50	40
371	249.043	161.03	0.66	39.4	249	161	0.66	371	50	40
372	249.112	119.06	6.61	396.9	249.1	119.1	6.61	372	50	40
373	249.221	81.0335	10.57	633.9	249.2	81	10.57	373	50	40
374	250.048	136.076	4.28	256.6	250	136.1	4.28	374	50	40
375	250.093	136.062	0.73	43.5	250.1	136.1	0.73	375	50	40
376	250.165	163.087	1.42	85.4	250.2	163.1	1.42	376	50	40
377	250.902	84.9595	36.34	2180.4	250.9	85	36.34	377	50	40
378	250.939	84.9595	36.33	2180	250.9	85	36.33	378	50	40
379	251	98.9833	8.23	493.9	251	99	8.23	379	50	40
380	251.103	134.06	2.33	139.6	251.1	134.1	2.33	380	50	40
381	251.103	91.0544	5.35	321.2	251.1	91.1	5.35	381	50	40
382	251.16	119.019	0.57	34.4	251.2	119	0.57	382	50	40
384	252.07	173.06	6.69	401.3	252.1	173.1	6.69	384	50	40
385	252.109	136.062	1.36	81.6	252.1	136.1	1.36	385	50	40
386	253.107	150.091	3.5	210.1	253.1	150.1	3.5	386	50	40
387	254.103	74.0235	2.01	120.9	254.1	74	2.01	387	50	40
388	254.102	81.0335	5.1	305.9	254.1	81	5.1	388	50	40
389	254.103	163.087	1.46	87.6	254.1	163.1	1.46	389	50	40
390	254.102	81.0335	3.95	237.2	254.1	81	3.95	390	50	40
391	254.103	136.062	0.74	44.3	254.1	136.1	0.74	391	50	40
392	254.161	195.113	1.22	72.9	254.2	195.1	1.22	392	50	40
393	254.212	135.117	8.31	498.8	254.2	135.1	8.31	393	50	40
394	254.932	84.9594	36.33	2180	254.9	85	36.33	394	50	40
395	255.087	95.0855	5.77	346	255.1	95.1	5.77	395	50	40
396	255.123	136.076	4.25	255.1	255.1	136.1	4.25	396	50	40
397	256.016	119.019	0.57	34.4	256	119	0.57	397	50	40
398	256.082	136.062	0.75	45	256.1	136.1	0.75	398	50	40
400	256.263	57.0698	12.76	765.6	256.3	57.1	12.76	400	50	40
401	256.895	84.9595	36.35	2180.8	256.9	85	36.35	401	50	40
402	257.017	119.019	0.57	34.4	257	119	0.57	402	50	40
403	257.19	121.065	8.18	490.9	257.2	121.1	8.18	403	50	40
404	257.247	225.043	0.02	1.3	257.2	225	0.02	404	50	40
406	258.014	119.019	0.57	34.4	258	119	0.57	406	50	40
407	258.074	144.081	5.92	355.2	258.1	144.1	5.92	407	50	40
408	258.11	69.0335	0.71	42.4	258.1	69	0.71	408	50	40
409	258.11	88.9367	36.16	2169.3	258.1	88.9	36.16	409	50	40
410	258.892	84.9594	36.35	2180.7	258.9	85	36.35	410	50	40
411	258.964	119.019	0.56	33.7	259	119	0.56	411	50	40
412	259.088	136.062	0.74	44.3	259.1	136.1	0.74	412	50	40
414	259.133	121.065	8.19	491.7	259.1	121.1	8.19	414	50	40
415	259.206	81.0698	12.09	725.3	259.2	81.1	12.09	415	50	40
416	259.206	95.0492	10.54	632.5	259.2	95	10.54	416	50	40
418	260.103	70.0651	6.53	392	260.1	70.1	6.53	418	50	40
419	260.103	108.044	2.47	148.5	260.1	108	2.47	419	50	40
420	260.113	136.062	0.73	43.9	260.1	136.1	0.73	420	50	40
421	260.891	176.901	36.35	2181.2	260.9	176.9	36.35	421	50	40
425	260.96	149.023	0.21	12.3	261	149	0.21	425	50	40
428	260.96	84.9594	36.33	2180	261	85	36.33	428	50	40
429	261.029	136.062	1.37	82.3	261	136.1	1.37	429	50	40
430	261.031	119.019	0.57	34.4	261	119	0.57	430	50	40
431	261.112	98.984	7.1	425.9	261.1	99	7.1	431	50	40
432	261.124	107.049	3.11	186.4	261.1	107	3.11	432	50	40
433	261.149	149.023	14.55	873	261.1	149	14.55	433	50	40
435	261.221	57.0698	9.74	584.5	261.2	57.1	9.74	435	50	40
436	261.221	81.0698	11.73	703.9	261.2	81.1	11.73	436	50	40
437	262.032	119.019	0.57	34.4	262	119	0.57	437	50	40
438	262.069	161.03	0.62	37.5	262.1	161	0.62	438	50	40
439	262.129	136.062	0.75	45.1	262.1	136.1	0.75	439	50	40
440	262.993	84.9594	36.32	2179.2	263	85	36.32	440	50	40
441	262.993	177.009	0.55	32.9	263	177	0.55	441	50	40
442	263.029	119.019	0.57	34.4	263	119	0.57	442	50	40
443	263.063	143.019	0.66	39.4	263.1	143	0.66	443	50	40
444	263.237	81.0697	12.51	750.4	263.2	81.1	12.51	444	50	40
445	263.237	95.0856	11.5	690.3	263.2	95.1	11.5	445	50	40
446	264.055	136.061	1.4	83.8	264.1	136.1	1.4	446	50	40
447	264.069	161.03	0.62	37.5	264.1	161	0.62	447	50	40
448	264.108	136.062	0.73	43.6	264.1	136.1	0.73	448	50	40
449	264.917	84.9594	36.34	2180.4	264.9	85	36.34	449	50	40
450	264.955	149.023	0.45	26.7	265	149	0.45	450	50	40
451	264.955	149.023	38.28	2296.8	265	149	38.28	451	50	40
454	264.954	84.9594	36.33	2180	265	85	36.33	454	50	40
455	265.108	173.06	6.69	401.7	265.1	173.1	6.69	455	50	40
456	265.144	95.0855	5.79	347.1	265.1	95.1	5.79	456	50	40
457	265.154	177.055	3.34	200.2	265.2	177.1	3.34	457	50	40
459	266.124	98.0599	0.7	42	266.1	98.1	0.7	459	50	40
460	266.139	74.0235	2.04	122.2	266.1	74	2.04	460	50	40
461	266.173	55.0541	7.57	454.4	266.2	55.1	7.57	461	50	40
462	267.123	119.06	6.61	396.6	267.1	119.1	6.61	462	50	40
464	268.05	136.076	4.27	256.4	268	136.1	4.27	464	50	40
465	268.104	136.062	1.36	81.5	268.1	136.1	1.36	465	50	40
466	268.133	137.06	7.39	443.4	268.1	137.1	7.39	466	50	40
467	268.264	93.0697	9.75	585.1	268.3	93.1	9.75	467	50	40
468	268.912	84.9594	36.33	2180	268.9	85	36.33	468	50	40
469	268.948	84.9594	36.33	2180	268.9	85	36.33	469	50	40
471	270.031	119.019	0.57	34.4	270	119	0.57	471	50	40
472	270.08	146.06	2.67	160.3	270.1	146.1	2.67	472	50	40
473	270.113	182.096	7.31	438.8	270.1	182.1	7.31	473	50	40
474	270.124	69.0698	8.3	497.8	270.1	69.1	8.3	474	50	40
475	270.192	74.0235	2.07	124	270.2	74	2.07	475	50	40
476	270.206	159.117	8.57	514.4	270.2	159.1	8.57	476	50	40
477	270.243	81.0695	13.44	806.7	270.2	81.1	13.44	477	50	40
478	270.279	255.174	10.29	617.2	270.3	255.2	10.29	478	50	40
479	271.097	182.073	7.44	446.4	271.1	182.1	7.44	479	50	40
480	271.263	225.043	0.05	3.2	271.3	225	0.05	480	50	40
481	272.064	121.064	7.32	439.5	272.1	121.1	7.32	481	50	40
482	272.113	136.062	0.73	43.5	272.1	136.1	0.73	482	50	40
483	272.222	105.07	7.66	459.6	272.2	105.1	7.66	483	50	40
484	272.266	225.043	0.03	1.7	272.3	225	0.03	484	50	40
485	272.908	84.9595	36.35	2181.1	272.9	85	36.35	485	50	40
486	272.98	119.019	0.57	34.4	273	119	0.57	486	50	40
487	273.076	153.018	7.23	433.7	273.1	153	7.23	487	50	40
488	273.082	104.107	0.66	39.7	273.1	104.1	0.66	488	50	40
489	273.111	136.062	0.73	43.6	273.1	136.1	0.73	489	50	40
490	273.112	241.086	8.07	484.1	273.1	241.1	8.07	490	50	40
491	273.131	70.0651	6.29	377.6	273.1	70.1	6.29	491	50	40
492	273.193	136.062	0.75	45	273.2	136.1	0.75	492	50	40
493	274.048	144.081	5.92	355.1	274	144.1	5.92	493	50	40
494	274.079	153.018	7.23	433.6	274.1	153	7.23	494	50	40
495	274.093	136.062	0.75	45	274.1	136.1	0.75	495	50	40
496	274.274	57.0699	8.4	504.2	274.3	57.1	8.4	496	50	40
497	274.906	84.9594	36.35	2180.7	274.9	85	36.35	497	50	40
499	274.975	116.986	37.67	2260	275	117	37.67	499	50	40
500	274.975	84.9594	36.33	2180	275	85	36.33	500	50	40
502	275.046	119.019	0.57	34.4	275	119	0.57	502	50	40
503	275.111	195.113	1.22	72.9	275.1	195.1	1.22	503	50	40
504	275.128	137.06	7.39	443.1	275.1	137.1	7.39	504	50	40
506	275.201	121.065	8.18	490.9	275.2	121.1	8.18	506	50	40
507	275.201	81.0699	8.73	523.6	275.2	81.1	8.73	507	50	40
508	275.201	81.0698	7.52	450.9	275.2	81.1	7.52	508	50	40
509	275.258	57.0698	9.69	581.4	275.3	57.1	9.69	509	50	40
510	275.993	136.062	0.75	45.1	276	136.1	0.75	510	50	40
511	276.048	119.019	0.57	34.4	276	119	0.57	511	50	40
512	276.076	215.082	1.64	98.3	276.1	215.1	1.64	512	50	40
513	276.085	81.0335	5.09	305.7	276.1	81	5.09	513	50	40
514	276.144	230.139	1.02	61.2	276.1	230.1	1.02	514	50	40
515	276.903	194.912	36.35	2180.8	276.9	194.9	36.35	515	50	40
516	277.009	177.009	0.56	33.6	277	177	0.56	516	50	40
517	277.009	84.9594	36.32	2179.2	277	85	36.32	517	50	40
518	277.045	119.019	0.57	34.4	277	119	0.57	518	50	40
519	277.102	136.062	0.73	43.6	277.1	136.1	0.73	519	50	40
520	277.118	120.081	4.96	297.8	277.1	120.1	4.96	520	50	40
521	277.18	241.086	8.09	485.6	277.2	241.1	8.09	521	50	40
522	277.216	81.0695	10.48	628.7	277.2	81.1	10.48	522	50	40
523	277.216	93.0697	9.77	586.3	277.2	93.1	9.77	523	50	40
525	278.114	70.0651	6.53	392	278.1	70.1	6.53	525	50	40
526	278.113	108.044	2.48	148.9	278.1	108	2.48	526	50	40
527	278.124	136.062	0.73	43.5	278.1	136.1	0.73	527	50	40
528	278.22	95.0492	10.54	632.6	278.2	95	10.54	528	50	40
531	278.97	149.023	0.42	25.2	279	149	0.42	531	50	40
533	278.97	84.9594	36.33	2180	279	85	36.33	533	50	40
535	279.072	136.062	0.75	45.2	279.1	136.1	0.75	535	50	40
536	279.159	149.023	10.15	608.9	279.2	149	10.15	536	50	40
537	279.159	149.023	14.55	872.9	279.2	149	14.55	537	50	40
538	279.232	149.023	11.2	672	279.2	149	11.2	538	50	40
539	279.231	81.0695	10.44	626.3	279.2	81.1	10.44	539	50	40
540	280.139	136.062	0.75	45.1	280.1	136.1	0.75	540	50	40
541	281.071	69.0335	0.72	43.2	281.1	69	0.72	541	50	40
542	282.022	163.112	7.15	429.3	282	163.1	7.15	542	50	40
543	282.049	104.071	0.68	40.5	282	104.1	0.68	543	50	40
544	282.12	70.0651	1.75	104.9	282.1	70.1	1.75	544	50	40
545	282.12	69.0335	0.72	43.2	282.1	69	0.72	545	50	40
546	282.147	81.0698	7.58	454.9	282.1	81.1	7.58	546	50	40
548	282.928	84.9594	36.33	2180	282.9	85	36.33	548	50	40
549	282.965	84.9594	36.33	2179.6	283	85	36.33	549	50	40
550	283.14	136.062	1.15	69	283.1	136.1	1.15	550	50	40
551	284.019	163.112	7.15	429	284	163.1	7.15	551	50	40
552	284.098	107.049	7.36	441.9	284.1	107	7.36	552	50	40
553	284.128	109.029	6.97	418.2	284.1	109	6.97	553	50	40
554	284.149	74.0235	2.03	121.9	284.1	74	2.03	554	50	40
555	284.295	256.264	13.95	837.1	284.3	256.3	13.95	555	50	40
561	286.06	136.076	4.28	256.6	286.1	136.1	4.28	561	50	40
562	286.144	175.006	6.83	410	286.1	175	6.83	562	50	40
563	286.274	93.0697	9.75	585.1	286.3	93.1	9.75	563	50	40
564	286.996	119.019	0.57	34.4	287	119	0.57	564	50	40
565	287.055	91.0541	6.79	407.4	287.1	91.1	6.79	565	50	40
566	287.125	136.062	0.75	44.7	287.1	136.1	0.75	566	50	40
568	287.97	84.9594	36.33	2180	288	85	36.33	568	50	40
569	288.108	69.0335	0.71	42.8	288.1	69	0.71	569	50	40
570	288.144	136.076	4.29	257.3	288.1	136.1	4.29	570	50	40
571	288.203	136.062	0.75	45.1	288.2	136.1	0.75	571	50	40
572	288.29	255.175	10.29	617.2	288.3	255.2	10.29	572	50	40
573	289.062	119.019	0.56	33.7	289.1	119	0.56	573	50	40
574	289.092	136.062	0.74	44.4	289.1	136.1	0.74	574	50	40
575	289.107	210.16	7.17	430.2	289.1	210.2	7.17	575	50	40
576	289.122	69.0698	8.32	499.2	289.1	69.1	8.32	576	50	40
577	289.14	136.062	0.75	45.1	289.1	136.1	0.75	577	50	40
578	289.144	241.086	8.07	484.1	289.1	241.1	8.07	578	50	40
579	289.18	81.0336	7.97	478	289.2	81	7.97	579	50	40
580	290.064	104.107	0.66	39.7	290.1	104.1	0.66	580	50	40
581	290.124	136.062	0.73	43.6	290.1	136.1	0.73	581	50	40
582	290.269	137.06	9.13	547.7	290.3	137.1	9.13	582	50	40
583	291.096	134.06	2.33	139.6	291.1	134.1	2.33	583	50	40
585	291.121	69.0335	0.72	43.2	291.1	69	0.72	585	50	40
587	291.196	149.023	7.89	473.3	291.2	149	7.89	587	50	40
590	292.059	81.0335	5.09	305.7	292.1	81	5.09	590	50	40
591	292.119	254.103	1.45	86.9	292.1	254.1	1.45	591	50	40
592	292.129	70.0651	6.53	392	292.1	70.1	6.53	592	50	40
593	292.285	57.0698	9.69	581.4	292.3	57.1	9.69	593	50	40
594	292.986	149.023	0.43	26	293	149	0.43	594	50	40
595	292.986	98.9753	37.71	2262.5	293	99	37.71	595	50	40
596	292.986	84.9594	36.33	2180	293	85	36.33	596	50	40
598	293.064	104.107	0.66	39.7	293.1	104.1	0.66	598	50	40
600	293.1	136.076	4.29	257.5	293.1	136.1	4.29	600	50	40
601	293.176	98.06	0.65	39	293.2	98.1	0.65	601	50	40
604	294.101	274.274	8.39	503.4	294.1	274.3	8.39	604	50	40
605	294.155	230.139	1.01	60.6	294.2	230.1	1.01	605	50	40
607	295.103	119.049	7.26	435.5	295.1	119	7.26	607	50	40
608	295.114	136.062	0.73	44	295.1	136.1	0.73	608	50	40
609	295.227	53.0385	18.55	1113.3	295.2	53	18.55	609	50	40
610	295.227	55.0542	9.21	552.5	295.2	55.1	9.21	610	50	40
611	295.227	81.0335	10.55	633.2	295.2	81	10.55	611	50	40
613	296.059	67.0542	9.26	555.6	296.1	67.1	9.26	613	50	40
614	296.067	143.019	0.64	38.2	296.1	143	0.64	614	50	40
615	296.116	57.0698	8.4	504.1	296.1	57.1	8.4	615	50	40
616	296.136	160.05	4.59	275.6	296.1	160.1	4.59	616	50	40
617	296.98	84.9594	36.33	2179.6	297	85	36.33	617	50	40
618	297.156	118.065	1.97	118	297.2	118.1	1.97	618	50	40
619	297.242	81.0698	11.2	672	297.2	81.1	11.2	619	50	40
620	298.097	138.066	3.79	227.3	298.1	138.1	3.79	620	50	40
621	298.144	182.073	7.43	445.8	298.1	182.1	7.43	621	50	40
623	300.145	70.0651	0.93	55.6	300.1	70.1	0.93	623	50	40
626	300.975	119.019	0.56	33.7	301	119	0.56	626	50	40
627	301.035	173.06	6.69	401.6	301	173.1	6.69	627	50	40
628	301.141	149.023	10.15	609.3	301.1	149	10.15	628	50	40
629	301.147	136.062	0.74	44.3	301.1	136.1	0.74	629	50	40
631	301.976	119.019	0.56	33.7	302	119	0.56	631	50	40
632	302.124	105.07	4.17	250.5	302.1	105.1	4.17	632	50	40
634	302.269	55.0542	9.25	555	302.3	55.1	9.25	634	50	40
636	302.973	119.019	0.56	33.7	303	119	0.56	636	50	40
637	303.05	145.065	6.68	401	303.1	145.1	6.68	637	50	40
638	303.066	146.06	1.99	119.6	303.1	146.1	1.99	638	50	40
639	303.078	119.019	0.57	34.4	303.1	119	0.57	639	50	40
643	304.08	143.019	0.65	39	304.1	143	0.65	643	50	40
644	304.178	175.087	2.12	127.4	304.2	175.1	2.12	644	50	40
645	304.284	93.0697	9.75	585.1	304.3	93.1	9.75	645	50	40
646	304.3	67.0542	9.24	554.6	304.3	67.1	9.24	646	50	40
647	304.97	119.019	0.57	34.4	305	119	0.57	647	50	40
648	305.135	136.062	0.75	45	305.1	136.1	0.75	648	50	40
649	305.139	271.06	7.31	438.8	305.1	271.1	7.31	649	50	40
650	306.083	194.081	0.95	56.7	306.1	194.1	0.95	650	50	40
652	306.282	93.0697	9.79	587.5	306.3	93.1	9.79	652	50	40
653	307.07	134.06	2.33	139.6	307.1	134.1	2.33	653	50	40
654	307.103	136.062	0.74	44.3	307.1	136.1	0.74	654	50	40
656	308.134	69.0335	0.71	42.8	308.1	69	0.71	656	50	40
658	308.222	271.06	7.3	438.3	308.2	271.1	7.3	658	50	40
659	309.059	143.019	0.65	39	309.1	143	0.65	659	50	40
660	309.075	136.076	4.3	257.9	309.1	136.1	4.3	660	50	40
662	309.131	69.0335	0.73	43.5	309.1	69	0.73	662	50	40
663	309.166	188.092	0.69	41.3	309.2	188.1	0.69	663	50	40
664	309.242	261.222	11.73	703.9	309.2	261.2	11.73	664	50	40
665	310.115	197.129	3.65	218.9	310.1	197.1	3.65	665	50	40
666	310.129	135.092	1.45	86.9	310.1	135.1	1.45	666	50	40
667	310.165	195.088	3.8	228	310.2	195.1	3.8	667	50	40
669	311.128	165.07	6.71	402.8	311.1	165.1	6.71	669	50	40
670	311.222	100.076	7.95	477.3	311.2	100.1	7.95	670	50	40
672	311.27	100.076	7.93	475.7	311.3	100.1	7.93	672	50	40
673	312.326	77.0385	14.98	898.8	312.3	77	14.98	673	50	40
674	313.214	57.0698	9.69	581.4	313.2	57.1	9.69	674	50	40
680	313.274	277.216	18.56	1113.8	313.3	277.2	18.56	680	50	40
682	314.083	81.0699	9.23	553.8	314.1	81.1	9.23	682	50	40
683	314.092	180.102	1.24	74.7	314.1	180.1	1.24	683	50	40
684	314.138	139.039	6.98	418.6	314.1	139	6.98	684	50	40
685	314.99	119.019	0.57	34.4	315	119	0.57	685	50	40
686	315.124	70.0651	3.69	221.2	315.1	70.1	3.69	686	50	40
688	315.992	119.019	0.56	33.7	316	119	0.56	688	50	40
689	316.08	62.0602	0.67	40.1	316.1	62.1	0.67	689	50	40
690	316.137	230.139	1.05	62.7	316.1	230.1	1.05	690	50	40
691	316.155	227.128	6.86	411.5	316.2	227.1	6.86	691	50	40
692	316.194	182.073	7.43	445.7	316.2	182.1	7.43	692	50	40
693	316.952	119.019	0.56	33.7	317	119	0.56	693	50	40
694	316.989	119.019	0.56	33.7	317	119	0.56	694	50	40
695	317.115	149.023	10.15	608.8	317.1	149	10.15	695	50	40
696	317.165	203.034	8.79	527.4	317.2	203	8.79	696	50	40
697	317.179	116.968	12.61	756.4	317.2	117	12.61	697	50	40
698	317.209	81.0336	10.57	633.9	317.2	81	10.57	698	50	40
699	317.269	81.0697	12.49	749.2	317.3	81.1	12.49	699	50	40
700	318.096	128.071	0.7	42	318.1	128.1	0.7	700	50	40
701	318.155	146.097	1.79	107.2	318.2	146.1	1.79	701	50	40
703	318.3	274.273	8.39	503.4	318.3	274.3	8.39	703	50	40
705	318.985	119.019	0.57	34.4	319	119	0.57	705	50	40
706	319.154	55.0541	7.58	455	319.2	55.1	7.58	706	50	40
707	319.152	146.06	2.65	159.2	319.2	146.1	2.65	707	50	40
708	319.284	200.201	9.92	595.1	319.3	200.2	9.92	708	50	40
710	319.986	119.019	0.57	34.4	320	119	0.57	710	50	40
711	320.075	62.0602	0.66	39.7	320.1	62.1	0.66	711	50	40
713	320.984	119.019	0.56	33.7	321	119	0.56	713	50	40
714	321.134	55.0541	7.59	455.7	321.1	55.1	7.59	714	50	40
716	321.315	95.0852	15.41	924.5	321.3	95.1	15.41	716	50	40
717	321.315	149.023	15.96	957.8	321.3	149	15.96	717	50	40
718	321.315	149.023	35.9	2153.7	321.3	149	35.9	718	50	40
719	322.132	274.273	8.4	503.7	322.1	274.3	8.4	719	50	40
722	322.319	119.06	15.07	904.1	322.3	119.1	15.07	722	50	40
723	323.075	173.03	0.66	39.7	323.1	173	0.66	723	50	40
725	323.128	91.0541	7.6	456	323.1	91.1	7.6	725	50	40
727	324.13	97.0283	0.71	42.8	324.1	97	0.71	727	50	40
728	324.29	57.0699	11.96	717.6	324.3	57.1	11.96	728	50	40
732	325.111	94.0651	6.67	400	325.1	94.1	6.67	732	50	40
733	325.113	136.062	0.74	44.3	325.1	136.1	0.74	733	50	40
736	326.144	188.092	0.68	40.5	326.1	188.1	0.68	736	50	40
737	327.009	98.9833	8.23	493.9	327	99	8.23	737	50	40
738	327.078	93.0698	9.29	557.1	327.1	93.1	9.29	738	50	40
739	327.202	136.076	4.26	255.4	327.2	136.1	4.26	739	50	40
744	328.139	254.103	1.45	86.9	328.1	254.1	1.45	744	50	40
745	328.947	84.9595	36.29	2177.7	328.9	85	36.29	745	50	40
747	330.06	98.0599	0.7	42	330.1	98.1	0.7	747	50	40
748	330.081	105.07	8.48	509.1	330.1	105.1	8.48	748	50	40
749	330.086	70.0651	6.53	391.6	330.1	70.1	6.53	749	50	40
750	330.192	119.06	6.57	394.3	330.2	119.1	6.57	750	50	40
751	330.21	93.0698	9.74	584.4	330.2	93.1	9.74	751	50	40
753	330.264	55.0542	9.12	547	330.3	55.1	9.12	753	50	40
755	330.968	119.019	0.56	33.7	331	119	0.56	755	50	40
756	331.118	145.065	6.93	416	331.1	145.1	6.93	756	50	40
757	331.154	55.0541	7.58	455.1	331.2	55.1	7.58	757	50	40
758	331.216	81.0696	13.97	838.5	331.2	81.1	13.97	758	50	40
760	332.135	136.062	0.74	44.3	332.1	136.1	0.74	760	50	40
763	332.93	84.9594	36.32	2179.2	332.9	85	36.32	763	50	40
764	332.966	119.019	0.56	33.7	333	119	0.56	764	50	40
765	333.001	119.019	0.57	34.4	333	119	0.57	765	50	40
766	333.07	104.107	0.67	40.1	333.1	104.1	0.67	766	50	40
768	333.183	81.0336	10.57	634.1	333.2	81	10.57	768	50	40
769	333.191	162.091	6.18	371	333.2	162.1	6.18	769	50	40
770	333.204	56.9648	9.45	566.8	333.2	57	9.45	770	50	40
772	333.264	55.0541	7.59	455.7	333.3	55.1	7.59	772	50	40
773	334.002	119.019	0.57	34.4	334	119	0.57	773	50	40
776	334.963	119.019	0.56	33.7	335	119	0.56	776	50	40
777	334.999	119.019	0.57	34.4	335	119	0.57	777	50	40
778	335.038	98.0599	0.69	41.3	335	98.1	0.69	778	50	40
779	335.19	116.968	12.61	756.4	335.2	117	12.61	779	50	40
780	335.219	133.101	8.99	539.5	335.2	133.1	8.99	780	50	40
784	336.31	200.201	9.92	595.1	336.3	200.2	9.92	784	50	40
785	336.326	149.023	15.97	958.1	336.3	149	15.97	785	50	40
786	336.326	149.023	15.41	924.6	336.3	149	15.41	786	50	40
787	336.326	149.023	16.35	980.8	336.3	149	16.35	787	50	40
789	336.326	149.023	14.94	896.4	336.3	149	14.94	789	50	40
791	336.326	55.0542	12.13	727.5	336.3	55.1	12.13	791	50	40
792	336.326	149.023	35.94	2156.4	336.3	149	35.94	792	50	40
793	337.062	98.06	0.7	42	337.1	98.1	0.7	793	50	40
794	337.09	98.0599	0.69	41.3	337.1	98.1	0.69	794	50	40
796	337.172	128.071	0.68	40.5	337.2	128.1	0.68	796	50	40
800	337.274	93.0697	9.78	586.8	337.3	93.1	9.78	800	50	40
801	337.274	81.0697	12.51	750.4	337.3	81.1	12.51	801	50	40
814	338.34	149.023	15.97	958.1	338.3	149	15.97	814	50	40
815	338.34	149.023	18.11	1086.8	338.3	149	18.11	815	50	40
816	338.34	149.023	16.34	980.4	338.3	149	16.34	816	50	40
818	338.34	149.023	16.88	1013	338.3	149	16.88	818	50	40
824	338.34	149.023	35.93	2155.6	338.3	149	35.93	824	50	40
826	338.341	79.0541	13.98	838.6	338.3	79.1	13.98	826	50	40
831	339.106	232.155	1.42	85.3	339.1	232.2	1.42	831	50	40
832	339.178	87.0441	7.52	451.1	339.2	87	7.52	832	50	40
833	339.232	277.216	10.57	633.9	339.2	277.2	10.57	833	50	40
839	339.344	149.023	15.62	937	339.3	149	15.62	839	50	40
848	339.344	149.023	18.23	1093.7	339.3	149	18.23	848	50	40
851	339.343	88.9368	15.06	903.7	339.3	88.9	15.06	851	50	40
857	341.131	116.968	9.12	547.4	341.1	117	9.12	857	50	40
858	341.139	159.011	6.71	402.5	341.1	159	6.71	858	50	40
859	341.266	200.201	9.93	595.5	341.3	200.2	9.93	859	50	40
864	341.352	119.06	15.07	904.1	341.4	119.1	15.07	864	50	40
865	342.036	143.019	0.64	38.2	342	143	0.64	865	50	40
867	342.087	136.076	4.28	256.8	342.1	136.1	4.28	867	50	40
868	342.14	56.0495	0.69	41.3	342.1	56	0.69	868	50	40
869	343.124	136.062	0.74	44.3	343.1	136.1	0.74	869	50	40
870	343.295	67.0542	8.69	521.2	343.3	67.1	8.69	870	50	40
871	344.104	109.101	7.8	468	344.1	109.1	7.8	871	50	40
872	344.134	136.062	0.75	45.2	344.1	136.1	0.75	872	50	40
873	344.197	151.039	4.22	253	344.2	151	4.22	873	50	40
874	344.255	148.076	6.75	405.2	344.3	148.1	6.75	874	50	40
875	344.984	119.019	0.56	33.7	345	119	0.56	875	50	40
876	345.3	67.0539	13.71	822.6	345.3	67.1	13.71	876	50	40
877	346.259	79.0542	9.24	554.6	346.3	79.1	9.24	877	50	40
879	346.945	84.9594	36.32	2179.2	346.9	85	36.32	879	50	40
880	346.981	119.019	0.56	33.7	347	119	0.56	880	50	40
881	347.017	119.019	0.57	34.4	347	119	0.57	881	50	40
882	347.04	91.0543	0.89	53.6	347	91.1	0.89	882	50	40
883	347.086	104.107	0.66	39.7	347.1	104.1	0.66	883	50	40
884	347.134	194.081	4.07	244.4	347.1	194.1	4.07	884	50	40
885	348.181	55.0541	7.58	455	348.2	55.1	7.58	885	50	40
886	348.275	181.065	7.76	465.7	348.3	181.1	7.76	886	50	40
887	348.978	119.019	0.56	33.7	349	119	0.56	887	50	40
888	349.015	119.019	0.57	34.1	349	119	0.57	888	50	40
889	349.14	74.0235	2.06	123.8	349.1	74	2.06	889	50	40
890	349.162	206.102	0.7	42	349.2	206.1	0.7	890	50	40
891	349.274	256.264	14	840	349.3	256.3	14	891	50	40
892	350.046	165.07	8.54	512.2	350	165.1	8.54	892	50	40
893	350.122	254.103	1.45	86.9	350.1	254.1	1.45	893	50	40
894	350.145	136.062	0.75	44.7	350.1	136.1	0.75	894	50	40
895	350.183	81.0335	3.92	235.3	350.2	81	3.92	895	50	40
896	350.94	84.9594	36.32	2179.3	350.9	85	36.32	896	50	40
897	351.07	104.107	0.67	40.1	351.1	104.1	0.67	897	50	40
899	351.253	145.101	9.8	588.2	351.3	145.1	9.8	899	50	40
900	352.257	57.0698	9.67	580.3	352.3	57.1	9.67	900	50	40
901	352.257	57.0698	9.11	546.7	352.3	57.1	9.11	901	50	40
903	352.321	116.968	12.63	758	352.3	117	12.63	903	50	40
904	352.321	149.023	15.93	955.8	352.3	149	15.93	904	50	40
905	352.321	149.023	35.97	2158.3	352.3	149	35.97	905	50	40
907	353.04	216.123	0.79	47.3	353	216.1	0.79	907	50	40
908	353.064	115.054	5.87	352.4	353.1	115.1	5.87	908	50	40
909	353.085	143.019	0.66	39.7	353.1	143	0.66	909	50	40
910	353.23	277.216	7.75	465	353.2	277.2	7.75	910	50	40
912	353.269	93.0697	9.75	585.1	353.3	93.1	9.75	912	50	40
913	353.268	81.0698	11.73	703.9	353.3	81.1	11.73	913	50	40
914	354.108	248.112	0.68	40.9	354.1	248.1	0.68	914	50	40
915	354.156	136.062	0.76	45.8	354.2	136.1	0.76	915	50	40
916	354.156	136.061	1.38	82.5	354.2	136.1	1.38	916	50	40
917	354.336	81.0698	13.04	782.3	354.3	81.1	13.04	917	50	40
918	355.1	192.102	1.61	96.4	355.1	192.1	1.61	918	50	40
919	355.152	136.062	0.75	45.1	355.2	136.1	0.75	919	50	40
920	355.215	57.0698	9.69	581.4	355.2	57.1	9.69	920	50	40
921	355.284	81.0697	12.51	750.4	355.3	81.1	12.51	921	50	40
923	356.08	67.0542	9.26	555.6	356.1	67.1	9.26	923	50	40
924	356.218	103.054	6.98	418.6	356.2	103.1	6.98	924	50	40
925	357.134	103.054	6.99	419.5	357.1	103.1	6.99	925	50	40
926	357.24	200.201	9.92	595.5	357.2	200.2	9.92	926	50	40
929	358.271	129.07	6.87	412	358.3	129.1	6.87	929	50	40
930	358.368	57.0699	11.99	719.2	358.4	57.1	11.99	930	50	40
931	358.893	84.9594	36.33	2180	358.9	85	36.33	931	50	40
932	359.086	263.063	0.62	37.1	359.1	263.1	0.62	932	50	40
933	359.182	134.097	1.58	95.1	359.2	134.1	1.58	933	50	40
935	360.151	136.062	0.74	44.3	360.2	136.1	0.74	935	50	40
936	360.188	93.0697	9.78	586.8	360.2	93.1	9.78	936	50	40
937	360.324	119.06	15.07	904.1	360.3	119.1	15.07	937	50	40
938	360.925	84.9594	36.33	2180	360.9	85	36.33	938	50	40
939	360.996	119.019	0.56	33.7	361	119	0.56	939	50	40
941	362.097	136.062	0.75	45.1	362.1	136.1	0.75	941	50	40
942	362.181	197.129	3.63	217.7	362.2	197.1	3.63	942	50	40
943	362.29	121.028	10.18	610.7	362.3	121	10.18	943	50	40
945	362.887	84.9594	36.33	2180	362.9	85	36.33	945	50	40
946	362.958	119.019	0.56	33.7	363	119	0.56	946	50	40
947	362.994	119.019	0.57	34.4	363	119	0.57	947	50	40
948	363.07	98.0599	0.69	41.3	363.1	98.1	0.69	948	50	40
949	363.31	98.9838	10.03	602	363.3	99	10.03	949	50	40
950	364.101	104.107	0.62	37.5	364.1	104.1	0.62	950	50	40
951	364.147	259.206	9.12	547.3	364.1	259.2	9.12	951	50	40
952	364.27	293.211	7.9	474.1	364.3	293.2	7.9	952	50	40
953	364.342	89.0597	11.26	675.8	364.3	89.1	11.26	953	50	40
954	364.919	158.928	36.33	2180	364.9	158.9	36.33	954	50	40
955	364.956	158.928	36.32	2179.2	365	158.9	36.32	955	50	40
956	364.957	218.984	0.56	33.7	365	219	0.56	956	50	40
957	365.055	331.081	7.23	433.9	365.1	331.1	7.23	957	50	40
958	365.106	85.0281	0.7	42	365.1	85	0.7	958	50	40
960	366.091	264.123	1.45	87.3	366.1	264.1	1.45	960	50	40
961	366.373	83.0852	16.33	979.9	366.4	83.1	16.33	961	50	40
962	366.373	340.355	15.87	952	366.4	340.4	15.87	962	50	40
963	366.373	83.0852	35.9	2153.7	366.4	83.1	35.9	963	50	40
964	366.881	264.954	36.33	2180	366.9	265	36.33	964	50	40
965	367.137	137.06	3.63	217.6	367.1	137.1	3.63	965	50	40
966	367.147	261.174	9.55	573.1	367.1	261.2	9.55	966	50	40
967	367.15	188.071	2.07	124	367.2	188.1	2.07	967	50	40
968	367.172	85.0281	0.74	44.7	367.2	85	0.74	968	50	40
970	368.156	85.0281	0.74	44.4	368.2	85	0.74	970	50	40
971	368.425	60.0808	14.29	857.6	368.4	60.1	14.29	971	50	40
972	369.087	240.055	4.29	257.3	369.1	240.1	4.29	972	50	40
973	369.116	167.07	1.83	109.9	369.1	167.1	1.83	973	50	40
974	369.162	172.943	10.22	613.4	369.2	172.9	10.22	974	50	40
975	369.264	163.076	7.47	448.1	369.3	163.1	7.47	975	50	40
976	369.264	277.216	9.85	591.3	369.3	277.2	9.85	976	50	40
977	370.06	347.044	7.23	433.7	370.1	347	7.23	977	50	40
978	370.295	261.221	11.73	703.9	370.3	261.2	11.73	978	50	40
979	371.026	245.051	0.65	39	371	245.1	0.65	979	50	40
980	371.074	139.039	1.61	96.8	371.1	139	1.61	980	50	40
981	371.127	261.175	9.56	573.8	371.1	261.2	9.56	981	50	40
982	371.149	303.05	6.71	402.4	371.1	303.1	6.71	982	50	40
983	372.029	137.06	8.56	513.5	372	137.1	8.56	983	50	40
984	372.058	195.036	36.16	2169.3	372.1	195	36.16	984	50	40
985	372.098	344.103	7.8	468	372.1	344.1	7.8	985	50	40
986	372.242	89.0596	9.69	581.4	372.2	89.1	9.69	986	50	40
987	372.311	95.0852	12.5	750	372.3	95.1	12.5	987	50	40
988	372.907	264.954	36.33	2180	372.9	265	36.33	988	50	40
989	372.943	304.863	10.31	618.3	372.9	304.9	10.31	989	50	40
990	372.945	218.984	0.57	34	372.9	219	0.57	990	50	40
991	372.978	218.984	0.56	33.7	373	219	0.56	991	50	40
992	373.184	191.082	5.59	335.6	373.2	191.1	5.59	992	50	40
993	373.184	164.093	4.6	276	373.2	164.1	4.6	993	50	40
994	373.183	153.128	6.19	371.7	373.2	153.1	6.19	994	50	40
995	373.946	218.984	0.57	34.1	373.9	219	0.57	995	50	40
996	374.027	158.977	8.56	513.6	374	159	8.56	996	50	40
997	374.145	243.088	5.71	342.7	374.1	243.1	5.71	997	50	40
998	374.181	154.062	7	420	374.2	154.1	7	998	50	40
999	374.326	337.204	13.33	799.8	374.3	337.2	13.33	999	50	40
1000	374.94	158.928	36.33	2179.6	374.9	158.9	36.33	1000	50	40
1001	374.942	218.984	0.56	33.7	374.9	219	0.56	1001	50	40
1002	375.012	218.984	0.57	34.1	375	219	0.57	1002	50	40
1003	375.129	104.107	0.62	37.5	375.1	104.1	0.62	1003	50	40
1004	375.251	261.221	11.73	703.9	375.3	261.2	11.73	1004	50	40
1006	375.944	218.984	0.56	33.7	375.9	219	0.56	1006	50	40
1007	376.306	132.066	10.22	613.4	376.3	132.1	10.22	1007	50	40
1008	376.342	341.304	14.25	855.1	376.3	341.3	14.25	1008	50	40
1009	376.902	264.954	36.33	2180	376.9	265	36.33	1009	50	40
1010	376.973	218.984	0.56	33.7	377	219	0.56	1010	50	40
1011	377.146	243.088	5.71	342.6	377.1	243.1	5.71	1011	50	40
1012	377.197	261.221	9.69	581.4	377.2	261.2	9.69	1012	50	40
1013	377.266	95.0852	12.52	751.1	377.3	95.1	12.52	1013	50	40
1014	377.291	340.393	13.28	796.8	377.3	340.4	13.28	1014	50	40
1015	377.975	218.984	0.56	33.7	378	219	0.56	1015	50	40
1016	378.192	163.076	7.47	448.2	378.2	163.1	7.47	1016	50	40
1017	378.78	184.074	14.89	893.4	378.8	184.1	14.89	1017	50	40
1018	378.935	158.928	36.32	2179.3	378.9	158.9	36.32	1018	50	40
1019	378.972	218.984	0.56	33.7	379	219	0.56	1019	50	40
1020	379.137	154.062	7.01	420.5	379.1	154.1	7.01	1020	50	40
1021	379.282	95.0854	13.33	799.8	379.3	95.1	13.33	1021	50	40
1022	379.284	57.0697	13.11	786.9	379.3	57.1	13.11	1022	50	40
1023	379.321	279.232	9.36	561.7	379.3	279.2	9.36	1023	50	40
1024	380.096	364.101	0.62	37.5	380.1	364.1	0.62	1024	50	40
1025	380.336	195.123	10.03	602	380.3	195.1	10.03	1025	50	40
1026	380.897	264.954	36.33	2180	380.9	265	36.33	1026	50	40
1027	381.022	155.02	0.66	39.7	381	155	0.66	1027	50	40
1028	381.078	319.154	0.67	40.5	381.1	319.2	0.67	1028	50	40
1029	381.116	151.039	3.72	223	381.1	151	3.72	1029	50	40
1030	381.189	81.0697	7.98	479.1	381.2	81.1	7.98	1030	50	40
1031	381.298	341.304	14.26	855.4	381.3	341.3	14.26	1031	50	40
1032	382.158	259.206	9.12	547.4	382.2	259.2	9.12	1032	50	40
1033	382.973	151.112	8.57	514.2	383	151.1	8.57	1033	50	40
1034	383.077	149.024	8.13	487.9	383.1	149	8.13	1034	50	40
1035	383.111	137.06	3.63	217.6	383.1	137.1	3.63	1035	50	40
1036	383.132	167.07	2.56	153.9	383.1	167.1	2.56	1036	50	40
1037	383.368	149.024	15.19	911.7	383.4	149	15.19	1037	50	40
1038	384.347	69.0697	13.67	820.4	384.3	69.1	13.67	1038	50	40
1039	384.891	264.954	36.33	2180	384.9	265	36.33	1039	50	40
1040	385.09	167.07	1.84	110.1	385.1	167.1	1.84	1040	50	40
1041	385.09	185.081	3.85	230.7	385.1	185.1	3.85	1041	50	40
1042	385.129	154.063	7.07	424.4	385.1	154.1	7.07	1042	50	40
1043	385.157	261.174	9.55	573.1	385.2	261.2	9.55	1043	50	40
1044	385.293	363.31	10.03	602.1	385.3	363.3	10.03	1044	50	40
1045	386.166	306.119	0.7	42	386.2	306.1	0.7	1045	50	40
1046	386.182	286.048	7.26	435.7	386.2	286	7.26	1046	50	40
1047	386.961	218.984	0.57	34.4	387	219	0.57	1047	50	40
1048	387.138	135.117	13.33	799.8	387.1	135.1	13.33	1048	50	40
1049	387.144	121.065	6.92	415.1	387.1	121.1	6.92	1049	50	40
1050	387.173	172.943	10.23	613.8	387.2	172.9	10.23	1050	50	40
1051	387.962	218.984	0.57	34.4	388	219	0.57	1051	50	40
1052	388.071	347.044	7.23	433.7	388.1	347	7.23	1052	50	40
1053	388.106	304.3	9.26	555.4	388.1	304.3	9.26	1053	50	40
1054	388.131	81.0697	7.94	476.4	388.1	81.1	7.94	1054	50	40
1055	388.956	158.928	36.32	2179.2	389	158.9	36.32	1055	50	40
1056	388.958	218.984	0.56	33.6	389	219	0.56	1056	50	40
1057	389.1	167.071	3.69	221.6	389.1	167.1	3.69	1057	50	40
1058	389.158	373.183	6.19	371.2	389.2	373.2	6.19	1058	50	40
1059	389.29	121.065	7.36	441.4	389.3	121.1	7.36	1059	50	40
1060	389.96	218.984	0.56	33.7	390	219	0.56	1060	50	40
1061	390.129	81.0697	7.94	476.4	390.1	81.1	7.94	1061	50	40
1062	390.78	159.117	14.42	865.3	390.8	159.1	14.42	1062	50	40
1063	390.918	158.928	36.33	2180	390.9	158.9	36.33	1063	50	40
1064	390.956	218.984	0.56	33.7	391	219	0.56	1064	50	40
1065	390.989	218.984	0.56	33.7	391	219	0.56	1065	50	40
1066	391.146	132.044	9.3	557.8	391.1	132	9.3	1066	50	40
1067	391.225	261.221	11.73	703.9	391.2	261.2	11.73	1067	50	40
1068	391.284	149.023	14.55	873	391.3	149	14.55	1068	50	40
1069	392.178	172.943	10.22	613.4	392.2	172.9	10.22	1069	50	40
1070	392.192	240.055	4.29	257.3	392.2	240.1	4.29	1070	50	40
1071	392.196	261.174	9.55	573.1	392.2	261.2	9.55	1071	50	40
1077	392.29	83.0852	35.97	2157.9	392.3	83.1	35.97	1077	50	40
1079	392.951	158.928	36.32	2179.3	393	158.9	36.32	1079	50	40
1080	393.167	57.0698	9.68	581.1	393.2	57.1	9.68	1080	50	40
1081	393.223	137.06	2.49	149.2	393.2	137.1	2.49	1081	50	40
1082	393.223	107.049	3	180	393.2	107	3	1082	50	40
1083	393.24	95.0852	12.51	750.4	393.2	95.1	12.51	1083	50	40
1084	394.223	347.044	7.21	432.8	394.2	347	7.21	1084	50	40
1086	394.234	240.055	4.29	257.3	394.2	240.1	4.29	1086	50	40
1087	394.913	264.954	36.33	2180	394.9	265	36.33	1087	50	40
1088	395.096	203.053	0.7	42	395.1	203.1	0.7	1088	50	40
1089	395.111	154.062	7	420.3	395.1	154.1	7	1089	50	40
1090	395.132	309.095	4.11	246.5	395.1	309.1	4.11	1090	50	40
1091	395.256	337.204	13.33	799.8	395.3	337.2	13.33	1091	50	40
1092	395.367	335.258	15.27	916.2	395.4	335.3	15.27	1092	50	40
1093	396.036	97.0283	0.75	45.1	396	97	0.75	1093	50	40
1094	396.114	154.062	7.01	420.7	396.1	154.1	7.01	1094	50	40
1095	396.235	218.984	0.57	34.4	396.2	219	0.57	1095	50	40
1097	396.801	83.0852	16.85	1010.9	396.8	83.1	16.85	1097	50	40
1098	396.801	57.0696	17.52	1051.2	396.8	57.1	17.52	1098	50	40
1100	396.801	338.341	13.22	793	396.8	338.3	13.22	1100	50	40
1101	396.801	114.091	10.17	610.4	396.8	114.1	10.17	1101	50	40
1102	396.801	83.0851	15.57	933.9	396.8	83.1	15.57	1102	50	40
1103	396.801	83.0852	16.34	980.1	396.8	83.1	16.34	1103	50	40
1105	396.801	114.091	9.46	567.4	396.8	114.1	9.46	1105	50	40
1106	396.801	137.06	6.88	412.5	396.8	137.1	6.88	1106	50	40
1107	396.801	83.0852	36.03	2161.7	396.8	83.1	36.03	1107	50	40
1108	396.801	114.091	10.69	641.5	396.8	114.1	10.69	1108	50	40
1110	396.801	340.356	14.78	886.6	396.8	340.4	14.78	1110	50	40
1113	396.801	268.264	18.21	1092.4	396.8	268.3	18.21	1113	50	40
1118	397.054	57.0699	8.66	519.8	397.1	57.1	8.66	1118	50	40
1119	397.075	363.177	0.66	39.8	397.1	363.2	0.66	1119	50	40
1120	397.09	151.039	3.72	223	397.1	151	3.72	1120	50	40
1122	397.111	132.081	1.95	117.2	397.1	132.1	1.95	1122	50	40
1124	397.147	240.055	4.29	257.7	397.1	240.1	4.29	1124	50	40
1125	397.331	279.232	9.36	561.8	397.3	279.2	9.36	1125	50	40
1127	398.907	264.954	36.33	2180	398.9	265	36.33	1127	50	40
1128	399.105	167.07	2.56	153.9	399.1	167.1	2.56	1128	50	40
1129	399.198	218.984	0.57	34.1	399.2	219	0.57	1129	50	40
1130	399.241	89.0595	9.92	595.1	399.2	89.1	9.92	1130	50	40
1131	399.362	137.06	16.72	1003.2	399.4	137.1	16.72	1131	50	40
1132	400.94	218.984	0.57	34.1	400.9	219	0.57	1132	50	40
1133	400.976	218.984	0.57	34.4	401	219	0.57	1133	50	40
1135	401.16	167.071	6.93	415.9	401.2	167.1	6.93	1135	50	40
1137	401.15	81.0697	7.53	452	401.2	81.1	7.53	1137	50	40
1138	401.267	363.31	10.03	602	401.3	363.3	10.03	1138	50	40
1139	401.941	218.984	0.56	33.7	401.9	219	0.56	1139	50	40
1140	401.977	218.984	0.57	34.1	402	219	0.57	1140	50	40
1141	402.161	152.057	0.84	50.2	402.2	152.1	0.84	1141	50	40
1142	402.938	218.984	0.57	34.1	402.9	219	0.57	1142	50	40
1143	402.974	218.984	0.56	33.7	403	219	0.56	1143	50	40
1144	403.939	218.984	0.56	33.7	403.9	219	0.56	1144	50	40
1145	403.975	218.984	0.57	34.4	404	219	0.57	1145	50	40
1146	404.101	93.0698	9.13	547.8	404.1	93.1	9.13	1146	50	40
1147	404.124	372.098	7.8	468	404.1	372.1	7.8	1147	50	40
1148	404.177	306.119	0.68	40.9	404.2	306.1	0.68	1148	50	40
1149	404.301	351.253	8.56	513.8	404.3	351.3	8.56	1149	50	40
1150	404.934	264.954	36.33	2180	404.9	265	36.33	1150	50	40
1151	404.935	218.984	0.55	32.8	404.9	219	0.55	1151	50	40
1152	404.972	218.984	0.57	34	405	219	0.57	1152	50	40
1153	405.059	292.227	8.13	487.9	405.1	292.2	8.13	1153	50	40
1154	405.162	261.221	9.82	589	405.2	261.2	9.82	1154	50	40
1155	405.806	195.036	36.13	2167.8	405.8	195	36.13	1155	50	40
1156	406.072	165.127	9.4	563.8	406.1	165.1	9.4	1156	50	40
1157	406.112	319.155	0.68	40.5	406.1	319.2	0.68	1157	50	40
1158	406.353	55.0542	8.34	500.4	406.4	55.1	8.34	1158	50	40
1159	406.966	158.928	36.32	2179.3	407	158.9	36.32	1159	50	40
1160	406.968	218.984	0.55	32.9	407	219	0.55	1160	50	40
1162	407.239	339.105	5.15	308.7	407.2	339.1	5.15	1162	50	40
1163	407.316	341.304	14.23	853.8	407.3	341.3	14.23	1163	50	40
1165	408.174	261.174	9.56	573.3	408.2	261.2	9.56	1165	50	40
1166	408.308	175.148	13.41	804.4	408.3	175.1	13.41	1166	50	40
1167	408.368	363.31	10.03	602.1	408.4	363.3	10.03	1167	50	40
1168	408.892	264.954	36.33	2180	408.9	265	36.33	1168	50	40
1169	408.928	158.928	36.33	2180	408.9	158.9	36.33	1169	50	40
1171	409.184	197.117	5.79	347.2	409.2	197.1	5.79	1171	50	40
1173	409.256	119.086	8.63	518	409.3	119.1	8.63	1173	50	40
1174	410.167	85.0281	0.74	44.3	410.2	85	0.74	1174	50	40
1175	411.092	185.042	0.69	41.3	411.1	185	0.69	1175	50	40
1176	411.107	185.081	3.86	231.5	411.1	185.1	3.86	1176	50	40
1177	411.362	327.29	16.79	1007.5	411.4	327.3	16.79	1177	50	40
1178	412.024	240.055	4.27	256.4	412	240.1	4.27	1178	50	40
1179	412.923	264.954	36.33	2180	412.9	265	36.33	1179	50	40
1180	413.085	367.099	3.53	211.9	413.1	367.1	3.53	1180	50	40
1181	413.122	269.129	5.33	319.7	413.1	269.1	5.33	1181	50	40
1182	413.122	240.055	4.3	258.2	413.1	240.1	4.3	1182	50	40
1183	413.142	266.139	2.02	121.3	413.1	266.1	2.02	1183	50	40
1184	413.213	218.984	0.57	34.4	413.2	219	0.57	1184	50	40
1185	413.362	57.0697	13.11	786.5	413.4	57.1	13.11	1185	50	40
1186	413.378	342.309	17.05	1022.8	413.4	342.3	17.05	1186	50	40
1187	414.162	132.044	9.29	557.2	414.2	132	9.29	1187	50	40
1188	414.955	218.984	0.57	34.1	415	219	0.57	1188	50	40
1189	414.991	218.984	0.57	34.4	415	219	0.57	1189	50	40
1190	415.14	137.06	6.86	411.4	415.1	137.1	6.86	1190	50	40
1191	415.153	261.221	9.69	581.4	415.2	261.2	9.69	1191	50	40
1192	415.212	55.0542	8.61	516.7	415.2	55.1	8.61	1192	50	40
1193	415.342	279.232	9.37	562.2	415.3	279.2	9.37	1193	50	40
1194	415.357	191.107	14.76	885.8	415.4	191.1	14.76	1194	50	40
1195	415.957	218.984	0.57	34.1	416	219	0.57	1195	50	40
1196	416.192	149.024	7.19	431.3	416.2	149	7.19	1196	50	40
1197	416.268	89.0594	9.92	595.1	416.3	89.1	9.92	1197	50	40
1198	416.919	218.984	0.56	33.6	416.9	219	0.56	1198	50	40
1199	416.954	218.984	0.57	34.4	417	219	0.57	1199	50	40
1200	416.989	218.984	0.57	34.1	417	219	0.57	1200	50	40
1201	417.155	137.06	6.94	416.4	417.2	137.1	6.94	1201	50	40
1202	417.187	140.047	1.91	114.8	417.2	140	1.91	1202	50	40
1203	417.955	218.984	0.56	33.7	418	219	0.56	1203	50	40
1204	418.881	264.954	36.33	2180	418.9	265	36.33	1204	50	40
1205	418.918	218.984	0.56	33.7	418.9	219	0.56	1205	50	40
1206	418.951	218.984	0.55	33.3	419	219	0.55	1206	50	40
1207	419.037	143.019	0.64	38.2	419	143	0.64	1207	50	40
1208	419.171	260.103	6.6	396.2	419.2	260.1	6.6	1208	50	40
1210	420.187	223.028	5.35	321.3	420.2	223	5.35	1210	50	40
1211	420.223	331.085	7.36	441.9	420.2	331.1	7.36	1211	50	40
1212	420.948	218.984	0.57	34	420.9	219	0.57	1212	50	40
1213	420.982	264.954	36.32	2179.2	421	265	36.32	1213	50	40
1214	421.033	149.024	8.13	487.9	421	149	8.13	1214	50	40
1215	421.147	149.024	7.2	431.9	421.1	149	7.2	1215	50	40
1216	421.223	89.0595	9.93	595.8	421.2	89.1	9.93	1216	50	40
1217	421.651	195.036	36.13	2167.8	421.7	195	36.13	1217	50	40
1218	422.25	152.057	0.75	45.1	422.3	152.1	0.75	1218	50	40
1219	422.312	163.076	7.47	448.4	422.3	163.1	7.47	1219	50	40
1220	422.944	264.954	36.33	2180	422.9	265	36.33	1220	50	40
1221	423.091	162.077	0.71	42.8	423.1	162.1	0.71	1221	50	40
1222	424.123	380.095	0.62	37.5	424.1	380.1	0.62	1222	50	40
1223	424.182	152.057	0.76	45.5	424.2	152.1	0.76	1223	50	40
1224	424.255	166.087	2.17	130.5	424.3	166.1	2.17	1224	50	40
1225	424.282	226.18	13.41	804.8	424.3	226.2	13.41	1225	50	40
1226	424.354	151.075	7.68	461.1	424.4	151.1	7.68	1226	50	40
1229	425.116	245.051	0.65	39	425.1	245.1	0.65	1229	50	40
1230	425.142	269.128	5.25	315.1	425.1	269.1	5.25	1230	50	40
1231	425.179	331.085	7.37	442.1	425.2	331.1	7.37	1231	50	40
1232	425.232	95.0856	8.66	519.7	425.2	95.1	8.66	1232	50	40
1233	426.063	304.3	9.26	555.4	426.1	304.3	9.26	1233	50	40
1234	426.108	264.123	1.47	88.4	426.1	264.1	1.47	1234	50	40
1235	426.182	275.201	8.77	526	426.2	275.2	8.77	1235	50	40
1237	426.939	264.954	36.33	2180	426.9	265	36.33	1237	50	40
1238	426.941	218.984	0.56	33.7	426.9	219	0.56	1238	50	40
1239	427.101	185.081	3.87	232.2	427.1	185.1	3.87	1239	50	40
1240	427.101	240.055	4.29	257.7	427.1	240.1	4.29	1240	50	40
1241	427.122	367.101	2.27	136	427.1	367.1	2.27	1241	50	40
1243	427.207	131.049	3.38	202.7	427.2	131	3.38	1243	50	40
1244	427.267	163.076	7.48	448.8	427.3	163.1	7.48	1244	50	40
1245	427.292	157.134	6.61	396.6	427.3	157.1	6.61	1245	50	40
1246	427.321	285.242	11.82	709.3	427.3	285.2	11.82	1246	50	40
1247	427.357	337.274	14.9	894	427.4	337.3	14.9	1247	50	40
1248	427.357	308.296	15.35	920.8	427.4	308.3	15.35	1248	50	40
1249	427.356	355.321	12.97	778.1	427.4	355.3	12.97	1249	50	40
1250	428.178	261.221	9.8	587.9	428.2	261.2	9.8	1250	50	40
1251	428.177	85.0281	0.71	42.8	428.2	85	0.71	1251	50	40
1252	428.265	303.051	7.1	425.8	428.3	303.1	7.1	1252	50	40
1253	428.361	337.274	14.9	894.2	428.4	337.3	14.9	1253	50	40
1254	428.971	218.984	0.57	34.4	429	219	0.57	1254	50	40
1255	429.117	266.139	2.02	121.1	429.1	266.1	2.02	1255	50	40
1256	429.21	166.086	2.17	130.5	429.2	166.1	2.17	1256	50	40
1259	429.371	86.0971	15.91	954.4	429.4	86.1	15.91	1259	50	40
1261	429.972	218.984	0.57	34.4	430	219	0.57	1261	50	40
1262	430.172	145.028	6.97	418	430.2	145	6.97	1262	50	40
1263	430.933	218.984	0.56	33.7	430.9	219	0.56	1263	50	40
1264	430.969	218.984	0.57	34.4	431	219	0.57	1264	50	40
1265	431.087	139.039	1.61	96.3	431.1	139	1.61	1265	50	40
1266	431.127	261.221	9.7	581.8	431.1	261.2	9.7	1266	50	40
1267	431.203	136.062	1.75	104.9	431.2	136.1	1.75	1267	50	40
1268	431.261	86.0964	2.34	140.2	431.3	86.1	2.34	1268	50	40
1269	431.353	149.024	15.94	956.5	431.4	149	15.94	1269	50	40
1270	431.374	57.0697	13.1	786.1	431.4	57.1	13.1	1270	50	40
1271	431.934	218.984	0.56	33.7	431.9	219	0.56	1271	50	40
1272	431.97	218.984	0.57	34.4	432	219	0.57	1272	50	40
1273	432.172	85.028	0.73	43.5	432.2	85	0.73	1273	50	40
1274	432.932	218.984	0.56	33.7	432.9	219	0.56	1274	50	40
1275	432.966	218.984	0.56	33.6	433	219	0.56	1275	50	40
1276	433.114	303.05	6.69	401.6	433.1	303	6.69	1276	50	40
1278	433.353	165.127	9.36	561.7	433.4	165.1	9.36	1278	50	40
1279	434.117	303.05	6.74	404.4	434.1	303	6.74	1279	50	40
1280	434.203	240.055	4.26	255.4	434.2	240.1	4.26	1280	50	40
1281	434.203	70.0651	6.6	395.9	434.2	70.1	6.6	1281	50	40
1282	434.267	261.221	10.74	644.6	434.3	261.2	10.74	1282	50	40
1283	435.031	380.096	0.64	38.2	435	380.1	0.64	1283	50	40
1284	435.166	287.055	6.79	407.7	435.2	287.1	6.79	1284	50	40
1286	436.218	219.08	6.72	403.2	436.2	219.1	6.72	1286	50	40
1288	437.121	149.024	7.19	431.3	437.1	149	7.19	1288	50	40
1289	437.178	304.3	9.27	556.1	437.2	304.3	9.27	1289	50	40
1290	437.194	89.0595	9.93	595.9	437.2	89.1	9.93	1290	50	40
1291	438.239	70.0651	6.6	395.9	438.2	70.1	6.6	1291	50	40
1292	438.379	374.303	12.25	735.1	438.4	374.3	12.25	1292	50	40
1294	439.158	240.055	4.24	254.5	439.2	240.1	4.24	1294	50	40
1295	439.237	95.0852	12.49	749.2	439.2	95.1	12.49	1295	50	40
1296	439.292	107.086	6.72	403.2	439.3	107.1	6.72	1296	50	40
1297	440.277	339.288	10.93	656	440.3	339.3	10.93	1297	50	40
1298	440.919	218.984	0.56	33.7	440.9	219	0.56	1298	50	40
1299	440.955	218.984	0.57	34.1	441	219	0.57	1299	50	40
1300	441.224	197.118	5.8	347.9	441.2	197.1	5.8	1300	50	40
1301	441.308	207.066	6.81	408.9	441.3	207.1	6.81	1301	50	40
1302	441.394	310.31	14.14	848.5	441.4	310.3	14.14	1302	50	40
1303	442.081	372.098	7.8	467.9	442.1	372.1	7.8	1303	50	40
1304	442.192	97.0283	0.75	45.1	442.2	97	0.75	1304	50	40
1305	442.194	60.0443	10.32	619.4	442.2	60	10.32	1305	50	40
1306	442.28	153.019	7.16	429.5	442.3	153	7.16	1306	50	40
1307	442.919	218.984	0.56	33.7	442.9	219	0.56	1307	50	40
1308	442.953	218.984	0.57	34.4	443	219	0.57	1308	50	40
1309	442.987	218.984	0.57	34.1	443	219	0.57	1309	50	40
1310	443.124	85.0281	0.75	45.2	443.1	85	0.75	1310	50	40
1311	443.153	107.049	3.01	180.9	443.2	107	3.01	1311	50	40
1312	443.268	363.31	10.03	602.1	443.3	363.3	10.03	1312	50	40
1313	443.352	306.279	12.43	745.8	443.4	306.3	12.43	1313	50	40
1315	443.916	219.985	0.56	33.7	443.9	220	0.56	1315	50	40
1316	443.988	218.984	0.57	34.1	444	219	0.57	1316	50	40
1318	444.26	70.0652	6.64	398.3	444.3	70.1	6.64	1318	50	40
1319	444.915	218.984	0.56	33.7	444.9	219	0.56	1319	50	40
1320	444.949	218.984	0.56	33.7	444.9	219	0.56	1320	50	40
1321	444.984	218.984	0.57	34.1	445	219	0.57	1321	50	40
1322	445.068	373.183	4.61	276.7	445.1	373.2	4.61	1322	50	40
1323	445.213	259.206	8.41	504.6	445.2	259.2	8.41	1323	50	40
1325	445.368	355.321	13.07	784.2	445.4	355.3	13.07	1325	50	40
1326	445.368	326.342	15.45	926.9	445.4	326.3	15.45	1326	50	40
1327	445.95	218.984	0.56	33.7	446	219	0.56	1327	50	40
1328	445.985	218.984	0.57	34.1	446	219	0.57	1328	50	40
1329	446.188	85.0281	0.71	42.8	446.2	85	0.71	1329	50	40
1330	446.336	151.075	7.68	461.1	446.3	151.1	7.68	1330	50	40
1331	446.911	158.928	36.33	2179.6	446.9	158.9	36.33	1331	50	40
1332	446.947	218.984	0.56	33.7	446.9	219	0.56	1332	50	40
1333	446.982	218.984	0.56	33.7	447	219	0.56	1333	50	40
1334	447.067	373.183	4.62	277.1	447.1	373.2	4.62	1334	50	40
1335	447.163	159.092	5.44	326.6	447.2	159.1	5.44	1335	50	40
1336	448.168	85.028	0.73	43.5	448.2	85	0.73	1336	50	40
1337	448.269	167.071	6.9	414.1	448.3	167.1	6.9	1337	50	40
1338	449.057	353.087	0.62	37.5	449.1	353.1	0.62	1338	50	40
1339	449.109	287.055	6.78	407	449.1	287.1	6.78	1339	50	40
1340	449.267	313.274	10.88	653	449.3	313.3	10.88	1340	50	40
1341	449.303	363.31	11.82	709.3	449.3	363.3	11.82	1341	50	40
1342	450.162	97.0283	0.75	45	450.2	97	0.75	1342	50	40
1343	450.256	152.057	0.74	44.5	450.3	152.1	0.74	1343	50	40
1344	450.306	149.023	10.15	608.8	450.3	149	10.15	1344	50	40
1345	450.905	158.928	36.32	2179.2	450.9	158.9	36.32	1345	50	40
1346	451.176	337.199	7.39	443.6	451.2	337.2	7.39	1346	50	40
1347	451.194	261.221	9.67	580.2	451.2	261.2	9.67	1347	50	40
1349	451.357	352.358	15.89	953.5	451.4	352.4	15.89	1349	50	40
1350	451.363	261.221	10.11	606.5	451.4	261.2	10.11	1350	50	40
1351	452.178	85.0281	0.75	45	452.2	85	0.75	1351	50	40
1353	453.191	277.216	8.31	498.5	453.2	277.2	8.31	1353	50	40
1354	453.196	377.146	5.69	341.1	453.2	377.1	5.69	1354	50	40
1355	453.253	95.0852	12.49	749.2	453.3	95.1	12.49	1355	50	40
1356	453.844	83.0852	16.34	980.5	453.8	83.1	16.34	1356	50	40
1357	453.844	83.0851	15.52	931.5	453.8	83.1	15.52	1357	50	40
1358	453.844	338.341	13.22	792.9	453.8	338.3	13.22	1358	50	40
1360	453.844	83.0852	36.03	2161.7	453.8	83.1	36.03	1360	50	40
1361	453.845	253.086	6.91	414.4	453.8	253.1	6.91	1361	50	40
1362	453.844	319.299	14.76	885.7	453.8	319.3	14.76	1362	50	40
1364	453.844	98.9845	17.48	1048.6	453.8	99	17.48	1364	50	40
1368	454.935	218.984	0.57	34.4	454.9	219	0.57	1368	50	40
1369	455.013	381.078	0.66	39.7	455	381.1	0.66	1369	50	40
1370	455.118	245.051	0.65	39	455.1	245.1	0.65	1370	50	40
1372	455.132	344.197	4.24	254.5	455.1	344.2	4.24	1372	50	40
1373	455.153	373.147	3.98	238.7	455.2	373.1	3.98	1373	50	40
1374	455.199	89.0595	9.94	596.7	455.2	89.1	9.94	1374	50	40
1376	455.334	165.127	9.36	561.9	455.3	165.1	9.36	1376	50	40
1377	455.936	218.984	0.56	33.7	455.9	219	0.56	1377	50	40
1378	456.208	97.0283	0.88	52.9	456.2	97	0.88	1378	50	40
1379	456.898	218.984	0.56	33.7	456.9	219	0.56	1379	50	40
1380	456.934	218.984	0.57	34.1	456.9	219	0.57	1380	50	40
1381	456.966	218.984	0.56	33.7	457	219	0.56	1381	50	40
1382	457.339	154.062	7	419.9	457.3	154.1	7	1382	50	40
1383	457.437	321.315	13.66	819.6	457.4	321.3	13.66	1383	50	40
1384	457.935	218.984	0.57	34.4	457.9	219	0.57	1384	50	40
1385	458.17	301.061	7.64	458.1	458.2	301.1	7.64	1385	50	40
1386	458.186	85.028	0.73	44	458.2	85	0.73	1386	50	40
1387	458.859	158.928	36.33	2180	458.9	158.9	36.33	1387	50	40
1388	458.931	218.984	0.56	33.7	458.9	219	0.56	1388	50	40
1389	458.964	218.984	0.56	33.7	459	219	0.56	1389	50	40
1390	459.179	89.0595	9.96	597.4	459.2	89.1	9.96	1390	50	40
1391	459.679	228.16	36.13	2167.8	459.7	228.2	36.13	1391	50	40
1392	459.966	218.984	0.56	33.7	460	219	0.56	1392	50	40
1393	460.182	153.128	6.94	416.3	460.2	153.1	6.94	1393	50	40
1394	460.203	85.0281	0.75	45.1	460.2	85	0.75	1394	50	40
1395	460.294	363.31	10.03	602	460.3	363.3	10.03	1395	50	40
1396	460.926	158.928	36.33	2179.6	460.9	158.9	36.33	1396	50	40
1397	460.928	218.984	0.56	33.7	460.9	219	0.56	1397	50	40
1398	460.962	218.984	0.56	33.7	461	219	0.56	1398	50	40
1399	461.124	240.055	4.27	256.2	461.1	240.1	4.27	1399	50	40
1400	461.262	164.093	4.58	274.8	461.3	164.1	4.58	1400	50	40
1401	461.363	355.321	14.75	885.1	461.4	355.3	14.75	1401	50	40
1402	461.363	333.288	12.68	760.6	461.4	333.3	12.68	1402	50	40
1403	461.384	365.269	10.49	629.2	461.4	365.3	10.49	1403	50	40
1404	461.929	218.984	0.56	33.7	461.9	219	0.56	1404	50	40
1405	462.348	195.036	36.13	2167.8	462.3	195	36.13	1405	50	40
1406	462.349	201.124	6.72	403.3	462.3	201.1	6.72	1406	50	40
1407	462.888	158.928	36.33	2179.6	462.9	158.9	36.33	1407	50	40
1408	463.378	91.0547	15.75	945.1	463.4	91.1	15.75	1408	50	40
1409	463.379	349.274	14.02	840.9	463.4	349.3	14.02	1409	50	40
1410	464.118	70.0653	0.71	42.4	464.1	70.1	0.71	1410	50	40
1411	465.042	143.019	0.64	38.2	465	143	0.64	1411	50	40
1412	465.104	303.05	6.68	401.1	465.1	303.1	6.68	1412	50	40
1413	465.138	153.128	6.94	416.6	465.1	153.1	6.94	1413	50	40
1414	465.191	149.024	8.16	489.4	465.2	149	8.16	1414	50	40
1415	465.21	270.279	10.3	618	465.2	270.3	10.3	1415	50	40
1416	465.25	363.31	10.03	602	465.2	363.3	10.03	1416	50	40
1417	465.271	136.076	3.24	194.5	465.3	136.1	3.24	1417	50	40
1418	466.133	143.019	0.65	39	466.1	143	0.65	1418	50	40
1419	466.265	293.211	7.26	435.7	466.3	293.2	7.26	1419	50	40
1420	466.338	287.19	9.58	575	466.3	287.2	9.58	1420	50	40
1421	466.882	158.928	36.33	2180	466.9	158.9	36.33	1421	50	40
1422	467.277	313.274	10.88	653	467.3	313.3	10.88	1422	50	40
1423	467.373	95.0852	14.34	860.7	467.4	95.1	14.34	1423	50	40
1424	468.172	85.0281	0.75	45.1	468.2	85	0.75	1424	50	40
1425	468.224	207.066	6.77	406.1	468.2	207.1	6.77	1425	50	40
1426	468.308	261.221	10.1	605.9	468.3	261.2	10.1	1426	50	40
1427	468.309	263.201	12.27	735.9	468.3	263.2	12.27	1427	50	40
1428	468.916	218.984	0.56	33.7	468.9	219	0.56	1428	50	40
1429	468.95	218.984	0.57	34	469	219	0.57	1429	50	40
1430	469.168	377.146	5.69	341.1	469.2	377.1	5.69	1430	50	40
1431	469.186	337.199	7.4	443.9	469.2	337.2	7.4	1431	50	40
1433	469.393	261.221	10.11	606.5	469.4	261.2	10.11	1433	50	40
1435	469.917	218.984	0.57	34	469.9	219	0.57	1435	50	40
1436	469.952	218.984	0.57	34	470	219	0.57	1436	50	40
1437	470.188	85.0281	0.74	44.3	470.2	85	0.74	1437	50	40
1438	470.272	218.984	0.57	34.1	470.3	219	0.57	1438	50	40
1439	470.91	158.928	36.32	2179.2	470.9	158.9	36.32	1439	50	40
1440	470.913	218.984	0.56	33.7	470.9	219	0.56	1440	50	40
1441	470.949	218.984	0.56	33.7	470.9	219	0.56	1441	50	40
1443	471.189	85.0281	0.74	44.3	471.2	85	0.74	1443	50	40
1444	471.219	306.119	0.71	42.8	471.2	306.1	0.71	1444	50	40
1445	471.221	120.081	7.28	436.7	471.2	120.1	7.28	1445	50	40
1446	471.282	154.062	6.99	419.3	471.3	154.1	6.99	1446	50	40
1447	471.914	218.984	0.56	33.7	471.9	219	0.56	1447	50	40
1448	471.95	218.984	0.57	34.4	471.9	219	0.57	1448	50	40
1449	472.203	85.0281	0.75	45.1	472.2	85	0.75	1449	50	40
1450	472.873	158.928	36.33	2180	472.9	158.9	36.33	1450	50	40
1451	472.912	218.984	0.56	33.7	472.9	219	0.56	1451	50	40
1452	472.945	218.984	0.56	33.7	472.9	219	0.56	1452	50	40
1453	472.98	218.984	0.56	33.7	473	219	0.56	1453	50	40
1454	473.267	313.274	10.25	614.9	473.3	313.3	10.25	1454	50	40
1455	473.29	195.123	11.63	697.9	473.3	195.1	11.63	1455	50	40
1457	474.219	152.057	0.77	45.9	474.2	152.1	0.77	1457	50	40
1459	474.836	158.928	36.33	2180	474.8	158.9	36.33	1459	50	40
1460	474.906	158.928	36.33	2179.6	474.9	158.9	36.33	1460	50	40
1461	474.941	158.928	36.32	2179.2	474.9	158.9	36.32	1461	50	40
1462	474.943	218.984	0.56	33.7	474.9	219	0.56	1462	50	40
1463	474.978	218.984	0.56	33.7	475	219	0.56	1463	50	40
1464	475.124	255.107	7.04	422.3	475.1	255.1	7.04	1464	50	40
1465	475.153	89.0594	9.94	596.7	475.2	89.1	9.94	1465	50	40
1466	475.178	85.0281	0.73	43.5	475.2	85	0.73	1466	50	40
1467	475.282	296.295	11.16	669.7	475.3	296.3	11.16	1467	50	40
1468	475.326	181.05	6.65	398.8	475.3	181.1	6.65	1468	50	40
1470	475.379	137.06	16.73	1003.9	475.4	137.1	16.73	1470	50	40
1471	476.165	85.0281	0.75	45.1	476.2	85	0.75	1471	50	40
1472	476.193	137.024	6.67	400.1	476.2	137	6.67	1472	50	40
1473	476.213	137.06	6.9	413.8	476.2	137.1	6.9	1473	50	40
1476	476.275	349.274	11.61	696.8	476.3	349.3	11.61	1476	50	40
1477	476.307	197.119	6.49	389.1	476.3	197.1	6.49	1477	50	40
1478	476.904	158.928	36.33	2180	476.9	158.9	36.33	1478	50	40
1479	476.974	218.984	0.56	33.7	477	219	0.56	1479	50	40
1482	478.293	69.0698	9.79	587.4	478.3	69.1	9.79	1482	50	40
1483	478.9	158.928	36.32	2179.2	478.9	158.9	36.32	1483	50	40
1484	479.132	131.049	3.39	203.7	479.1	131	3.39	1484	50	40
1485	479.272	97.0283	0.75	45.1	479.3	97	0.75	1485	50	40
1486	479.321	154.062	7	419.7	479.3	154.1	7	1486	50	40
1487	480.309	89.0597	11.88	713.1	480.3	89.1	11.88	1487	50	40
1488	480.353	74.0964	10.19	611.5	480.4	74.1	10.19	1488	50	40
1489	480.897	158.928	36.32	2179.3	480.9	158.9	36.32	1489	50	40
1490	480.935	218.984	0.56	33.7	480.9	219	0.56	1490	50	40
1491	481.111	153.128	6.94	416.4	481.1	153.1	6.94	1491	50	40
1492	481.112	367.099	3.55	212.7	481.1	367.1	3.55	1492	50	40
1493	481.221	363.31	10.03	602.1	481.2	363.3	10.03	1493	50	40
1494	481.979	289.18	7.95	477.2	482	289.2	7.95	1494	50	40
1495	482.26	137.06	6.84	410.1	482.3	137.1	6.84	1495	50	40
1496	482.324	284.33	10.63	637.8	482.3	284.3	10.63	1496	50	40
1497	482.324	283.17	12.89	773.2	482.3	283.2	12.89	1497	50	40
1498	482.405	324.325	12.18	730.6	482.4	324.3	12.18	1498	50	40
1499	482.931	218.984	0.56	33.7	482.9	219	0.56	1499	50	40
1500	482.965	218.984	0.57	34.4	483	219	0.57	1500	50	40
1501	483.201	225.043	8.16	489.4	483.2	225	8.16	1501	50	40
1502	483.328	261.221	10.77	646	483.3	261.2	10.77	1502	50	40
1503	483.368	284.294	13.94	836.6	483.4	284.3	13.94	1503	50	40
1504	483.932	218.984	0.57	34.1	483.9	219	0.57	1504	50	40
1505	483.977	289.18	7.94	476.4	484	289.2	7.94	1505	50	40
1506	484.894	218.984	0.56	33.7	484.9	219	0.56	1506	50	40
1507	484.926	158.928	36.32	2179.2	484.9	158.9	36.32	1507	50	40
1508	484.928	218.984	0.56	33.7	484.9	219	0.56	1508	50	40
1509	485.142	377.146	5.69	341.1	485.1	377.1	5.69	1509	50	40
1510	485.288	313.274	10.88	653	485.3	313.3	10.88	1510	50	40
1512	485.36	355.322	12.96	777.8	485.4	355.3	12.96	1512	50	40
1513	485.929	218.984	0.57	34.1	485.9	219	0.57	1513	50	40
1514	486.183	85.0281	0.74	44.3	486.2	85	0.74	1514	50	40
1515	486.213	337.199	7.4	443.8	486.2	337.2	7.4	1515	50	40
1516	486.888	158.928	36.33	2179.6	486.9	158.9	36.33	1516	50	40
1517	486.927	218.984	0.56	33.7	486.9	219	0.56	1517	50	40
1518	486.959	218.984	0.57	34.1	487	219	0.57	1518	50	40
1519	487.178	85.0281	0.74	44.3	487.2	85	0.74	1519	50	40
1520	487.194	242.059	7.27	436	487.2	242.1	7.27	1520	50	40
1521	487.213	145.029	7.4	444.1	487.2	145	7.4	1521	50	40
1522	487.232	363.31	10.05	602.7	487.2	363.3	10.05	1522	50	40
1523	487.269	361.31	9.35	560.7	487.3	361.3	9.35	1523	50	40
1524	487.436	102.092	15	900.2	487.4	102.1	15	1524	50	40
1525	488.325	191.107	11.33	680	488.3	191.1	11.33	1525	50	40
1526	488.85	158.928	36.33	2180	488.9	158.9	36.33	1526	50	40
1527	488.92	158.928	36.33	2179.6	488.9	158.9	36.33	1527	50	40
1528	488.922	218.984	0.56	33.7	488.9	219	0.56	1528	50	40
1529	489.21	151.112	8.58	514.5	489.2	151.1	8.58	1529	50	40
1530	490.193	264.123	1.42	85.1	490.2	264.1	1.42	1530	50	40
1531	490.426	355.321	17.4	1044	490.4	355.3	17.4	1531	50	40
1532	491.132	191.082	6.03	362	491.1	191.1	6.03	1532	50	40
1534	491.277	313.274	10.25	614.9	491.3	313.3	10.25	1534	50	40
1535	491.358	242.061	8.5	509.9	491.4	242.1	8.5	1535	50	40
1536	492.114	162.077	0.71	42.4	492.1	162.1	0.71	1536	50	40
1537	492.202	255.105	7.06	423.5	492.2	255.1	7.06	1537	50	40
1538	492.246	349.274	11.61	696.5	492.2	349.3	11.61	1538	50	40
1539	492.845	158.928	36.33	2180	492.8	158.9	36.33	1539	50	40
1541	493.281	165.127	9.4	564	493.3	165.1	9.4	1541	50	40
1542	493.293	296.295	11.16	669.7	493.3	296.3	11.16	1542	50	40
1544	494.876	158.928	36.33	2179.6	494.9	158.9	36.33	1544	50	40
1545	494.912	264.954	36.32	2179.2	494.9	265	36.32	1545	50	40
1547	496.203	195.092	4.08	245	496.2	195.1	4.08	1547	50	40
1548	496.339	282.279	11.3	677.8	496.3	282.3	11.3	1548	50	40
1549	496.84	264.954	36.33	2180	496.8	265	36.33	1549	50	40
1550	496.946	218.984	0.57	34.1	496.9	219	0.57	1550	50	40
1551	497.091	288.108	0.7	42	497.1	288.1	0.7	1551	50	40
1552	497.311	261.221	10.53	631.7	497.3	261.2	10.53	1552	50	40
1553	497.457	79.0543	15.77	945.9	497.5	79.1	15.77	1553	50	40
1554	497.947	218.984	0.57	34.1	497.9	219	0.57	1554	50	40
1555	498.255	303.05	6.69	401.7	498.3	303.1	6.69	1555	50	40
1556	498.346	282.279	11.43	685.7	498.3	282.3	11.43	1556	50	40
1557	498.909	218.984	0.56	33.7	498.9	219	0.56	1557	50	40
1558	498.944	218.984	0.57	34.1	498.9	219	0.57	1558	50	40
1559	499.116	85.0281	0.7	42	499.1	85	0.7	1559	50	40
1561	499.197	331.086	7.39	443.4	499.2	331.1	7.39	1561	50	40
1562	499.415	338.34	17.51	1050.8	499.4	338.3	17.51	1562	50	40
1563	499.91	218.984	0.56	33.7	499.9	219	0.56	1563	50	40
1564	499.945	218.984	0.57	34.4	499.9	219	0.57	1564	50	40
1565	500.228	149.024	8.16	489.4	500.2	149	8.16	1565	50	40
1566	500.87	158.928	36.33	2180	500.9	158.9	36.33	1566	50	40
1567	500.903	158.928	36.33	2179.6	500.9	158.9	36.33	1567	50	40
1568	500.906	218.984	0.56	33.7	500.9	219	0.56	1568	50	40
1569	500.942	218.984	0.57	34	500.9	219	0.57	1569	50	40
1570	501.116	85.0281	0.71	42.8	501.1	85	0.71	1570	50	40
1571	501.129	241.039	5.36	321.6	501.1	241	5.36	1571	50	40
1572	501.159	303.135	4.08	245	501.2	303.1	4.08	1572	50	40
1573	501.43	165.091	18.41	1104.4	501.4	165.1	18.41	1573	50	40
1574	501.907	218.984	0.56	33.7	501.9	219	0.56	1574	50	40
1575	502.41	195.175	14.33	859.9	502.4	195.2	14.33	1575	50	40
1576	502.866	264.954	36.33	2180	502.9	265	36.33	1576	50	40
1577	502.903	218.984	0.56	33.7	502.9	219	0.56	1577	50	40
1578	502.936	158.928	36.32	2179.2	502.9	158.9	36.32	1578	50	40
1579	503.192	303.05	6.74	404.1	503.2	303.1	6.74	1579	50	40
1580	503.206	363.31	10.04	602.4	503.2	363.3	10.04	1580	50	40
1581	503.409	339.288	17.48	1048.9	503.4	339.3	17.48	1581	50	40
1583	504.194	85.028	0.73	43.5	504.2	85	0.73	1583	50	40
1584	504.292	260.103	6.53	391.8	504.3	260.1	6.53	1584	50	40
1586	505.184	225.043	8.16	489.4	505.2	225	8.16	1586	50	40
1588	506.129	248.113	0.7	42	506.1	248.1	0.7	1588	50	40
1589	506.224	114.091	6.87	412.2	506.2	114.1	6.87	1589	50	40
1590	506.307	287.055	6.77	406.1	506.3	287.1	6.77	1590	50	40
1591	506.861	264.954	36.33	2180	506.9	265	36.33	1591	50	40
1592	507.127	409.183	5.52	331.1	507.1	409.2	5.52	1592	50	40
1593	507.143	107.049	7.39	443.7	507.1	107	7.39	1593	50	40
1594	507.156	380.096	0.61	36.7	507.2	380.1	0.61	1594	50	40
1595	507.228	413.287	9.2	551.8	507.2	413.3	9.2	1595	50	40
1596	507.316	287.056	6.8	407.9	507.3	287.1	6.8	1596	50	40
1597	507.368	177.055	13.38	802.9	507.4	177.1	13.38	1597	50	40
1599	508.144	411.091	0.68	40.5	508.1	411.1	0.68	1599	50	40
1601	509.261	395.132	4.09	245.2	509.3	395.1	4.09	1601	50	40
1602	509.288	335.258	10.25	614.9	509.3	335.3	10.25	1602	50	40
1603	510.356	477.297	12.09	725.2	510.4	477.3	12.09	1603	50	40
1604	510.855	264.954	36.33	2180	510.9	265	36.33	1604	50	40
1605	510.888	167.07	6.93	415.6	510.9	167.1	6.93	1605	50	40
1606	510.962	216.123	0.57	34.1	511	216.1	0.57	1606	50	40
1607	511.304	475.282	11.16	669.7	511.3	475.3	11.16	1607	50	40
1608	511.963	216.123	0.57	34.4	512	216.1	0.57	1608	50	40
1610	512.924	216.123	0.56	33.7	512.9	216.1	0.56	1610	50	40
1611	512.96	216.123	0.57	34.4	513	216.1	0.57	1611	50	40
1612	513.124	381.079	0.69	41.3	513.1	381.1	0.69	1612	50	40
1613	513.419	184.073	10.12	607.3	513.4	184.1	10.12	1613	50	40
1614	513.925	216.123	0.57	34.1	513.9	216.1	0.57	1614	50	40
1615	513.961	216.123	0.57	34	514	216.1	0.57	1615	50	40
1616	514.85	264.954	36.33	2180	514.8	265	36.33	1616	50	40
1617	514.888	216.123	0.56	33.7	514.9	216.1	0.56	1617	50	40
1618	514.919	264.954	36.33	2180	514.9	265	36.33	1618	50	40
1619	514.922	216.123	0.56	33.7	514.9	216.1	0.56	1619	50	40
1620	515.093	179.071	0.79	47.3	515.1	179.1	0.79	1620	50	40
1621	515.138	387.163	2.86	171.5	515.1	387.2	2.86	1621	50	40
1622	515.322	263.237	10.74	644.5	515.3	263.2	10.74	1622	50	40
1623	515.922	216.123	0.56	33.7	515.9	216.1	0.56	1623	50	40
1624	516.224	107.049	7.39	443.2	516.2	107	7.39	1624	50	40
1625	516.478	431.353	16.01	960.8	516.5	431.4	16.01	1625	50	40
1626	516.848	264.954	36.33	2180	516.8	265	36.33	1626	50	40
1627	516.881	264.954	36.33	2180	516.9	265	36.33	1627	50	40
1628	516.918	216.123	0.56	33.7	516.9	216.1	0.56	1628	50	40
1629	517.013	383.079	0.67	40.1	517	383.1	0.67	1629	50	40
1631	518.324	336.311	10	599.8	518.3	336.3	10	1631	50	40
1632	518.325	407.241	8.51	510.5	518.3	407.2	8.51	1632	50	40
1633	518.405	250.178	13.94	836.3	518.4	250.2	13.94	1633	50	40
1634	518.89	116.968	36.13	2167.8	518.9	117	36.13	1634	50	40
1635	518.89	274.129	6.75	404.8	518.9	274.1	6.75	1635	50	40
1636	518.914	264.954	36.33	2179.6	518.9	265	36.33	1636	50	40
1637	519.115	211.097	6.84	410.3	519.1	211.1	6.84	1637	50	40
1638	519.18	385.291	10.04	602.4	519.2	385.3	10.04	1638	50	40
1639	520.323	114.091	6.88	413	520.3	114.1	6.88	1639	50	40
1640	520.338	313.273	10.86	651.4	520.3	313.3	10.86	1640	50	40
1641	520.473	445.367	15.73	943.8	520.5	445.4	15.73	1641	50	40
1642	520.509	397.382	17.27	1036	520.5	397.4	17.27	1642	50	40
1643	520.876	264.954	36.33	2180	520.9	265	36.33	1643	50	40
1644	521.158	433.166	8.16	489.4	521.2	433.2	8.16	1644	50	40
1645	521.838	264.954	36.33	2180	521.8	265	36.33	1645	50	40
1646	522.204	130.086	0.74	44.3	522.2	130.1	0.74	1646	50	40
1647	522.355	317.179	11.59	695.7	522.4	317.2	11.59	1647	50	40
1648	522.597	397.346	16.38	983.1	522.6	397.3	16.38	1648	50	40
1650	523.359	317.179	11.71	702.9	523.4	317.2	11.71	1650	50	40
1651	523.361	250.178	13.93	835.6	523.4	250.2	13.93	1651	50	40
1652	523.472	397.382	17.72	1063.3	523.5	397.4	17.72	1652	50	40
1653	523.472	403.357	15.38	923.1	523.5	403.4	15.38	1653	50	40
1654	524.139	381.078	0.67	40.5	524.1	381.1	0.67	1654	50	40
1655	524.37	184.073	12.71	762.5	524.4	184.1	12.71	1655	50	40
1656	524.87	264.954	36.33	2180	524.9	265	36.33	1656	50	40
1657	525.124	248.113	0.7	42	525.1	248.1	0.7	1657	50	40
1658	525.166	133.061	0.71	42.7	525.2	133.1	0.71	1658	50	40
1659	525.213	172.956	8.59	515.2	525.2	173	8.59	1659	50	40
1660	525.247	184.073	10.08	604.7	525.2	184.1	10.08	1660	50	40
1661	525.374	163.148	12.58	754.6	525.4	163.1	12.58	1661	50	40
1662	526.378	184.073	12.71	762.5	526.4	184.1	12.71	1662	50	40
1664	526.432	429.335	12.1	726	526.4	429.3	12.1	1664	50	40
1665	526.905	216.123	0.56	33.7	526.9	216.1	0.56	1665	50	40
1666	526.939	216.123	0.57	34.4	526.9	216.1	0.57	1666	50	40
1667	527.159	130.086	0.73	44	527.2	130.1	0.73	1667	50	40
1668	527.159	396.332	36.1	2166.3	527.2	396.3	36.1	1668	50	40
1669	527.941	216.123	0.56	33.7	527.9	216.1	0.56	1669	50	40
1670	528.85	341.131	9.14	548.2	528.8	341.1	9.14	1670	50	40
1671	528.903	216.123	0.56	33.7	528.9	216.1	0.56	1671	50	40
1672	528.937	216.123	0.56	33.7	528.9	216.1	0.56	1672	50	40
1673	529.21	210.185	9.19	551.2	529.2	210.2	9.19	1673	50	40
1674	529.316	299.258	10.95	656.8	529.3	299.3	10.95	1674	50	40
1675	530.33	453.137	6.4	384.2	530.3	453.1	6.4	1675	50	40
1676	530.493	165.091	16.35	980.8	530.5	165.1	16.35	1676	50	40
1677	530.829	264.954	36.33	2180	530.8	265	36.33	1677	50	40
1678	530.896	264.954	36.33	2180	530.9	265	36.33	1678	50	40
1679	530.902	216.123	0.56	33.7	530.9	216.1	0.56	1679	50	40
1680	530.933	216.123	0.56	33.7	530.9	216.1	0.56	1680	50	40
1681	531.112	387.163	2.86	171.5	531.1	387.2	2.86	1681	50	40
1682	531.405	445.367	14	840.1	531.4	445.4	14	1682	50	40
1684	532.348	263.237	10.74	644.4	532.3	263.2	10.74	1684	50	40
1685	532.825	264.954	36.35	2180.7	532.8	265	36.35	1685	50	40
1686	532.93	264.954	36.33	2180	532.9	265	36.33	1686	50	40
1687	533.155	130.086	0.75	45.2	533.2	130.1	0.75	1687	50	40
1688	534.364	149.023	11.5	689.9	534.4	149	11.5	1688	50	40
1689	534.488	177.055	16.01	960.8	534.5	177.1	16.01	1689	50	40
1690	534.823	264.954	36.35	2180.7	534.8	265	36.35	1690	50	40
1691	534.892	264.954	36.33	2180	534.9	265	36.33	1691	50	40
1692	535.146	475.326	6.65	399.2	535.1	475.3	6.65	1692	50	40
1693	535.27	413.377	13.49	809.6	535.3	413.4	13.49	1693	50	40
1694	536.166	413.376	17.03	1022	536.2	413.4	17.03	1694	50	40
1695	536.335	172.956	8.58	514.8	536.3	173	8.58	1695	50	40
1696	537.075	383.08	0.66	39.7	537.1	383.1	0.66	1696	50	40
1697	537.167	413.377	17.03	1022	537.2	413.4	17.03	1697	50	40
1698	537.304	433.193	10.74	644.6	537.3	433.2	10.74	1698	50	40
1699	537.438	70.04	7.64	458.2	537.4	70	7.64	1699	50	40
1700	537.488	393.315	15.79	947.4	537.5	393.3	15.79	1700	50	40
1702	538.229	303.05	6.7	401.9	538.2	303	6.7	1702	50	40
1703	538.388	149.023	13.32	799.1	538.4	149	13.32	1703	50	40
1704	538.886	264.954	36.33	2180	538.9	265	36.33	1704	50	40
1705	539.32	283.175	11.5	690.3	539.3	283.2	11.5	1705	50	40
1706	539.409	165.091	16.98	1018.5	539.4	165.1	16.98	1706	50	40
1709	540.92	216.123	0.56	33.7	540.9	216.1	0.56	1709	50	40
1710	540.954	216.123	0.57	34.1	541	216.1	0.57	1710	50	40
1711	541.278	459.179	9.94	596.6	541.3	459.2	9.94	1711	50	40
1712	541.302	271.06	6.84	410.1	541.3	271.1	6.84	1712	50	40
1714	541.921	216.123	0.56	33.7	541.9	216.1	0.56	1714	50	40
1715	542.239	172.956	8.59	515.3	542.2	173	8.59	1715	50	40
1716	542.261	292.139	6.57	394.4	542.3	292.1	6.57	1716	50	40
1717	542.322	313.273	10.86	651.4	542.3	313.3	10.86	1717	50	40
1718	542.406	385.293	13.37	802.1	542.4	385.3	13.37	1718	50	40
1719	542.919	216.123	0.56	33.7	542.9	216.1	0.56	1719	50	40
1720	543.133	381.078	0.66	39.7	543.1	381.1	0.66	1720	50	40
1721	543.351	149.023	13.33	799.8	543.4	149	13.33	1721	50	40
1722	543.405	445.367	15.74	944.4	543.4	445.4	15.74	1722	50	40
1723	544.304	313.273	11.34	680.4	544.3	313.3	11.34	1723	50	40
1725	544.843	264.954	36.33	2180	544.8	265	36.33	1725	50	40
1726	544.915	216.123	0.57	34.4	544.9	216.1	0.57	1726	50	40
1727	545.184	413.287	9.19	551.2	545.2	413.3	9.19	1727	50	40
1729	546.353	184.073	12.7	761.8	546.4	184.1	12.7	1729	50	40
1730	547.146	438.239	6.56	393.7	547.1	438.2	6.56	1730	50	40
1731	547.232	429.319	10.08	605	547.2	429.3	10.08	1731	50	40
1732	547.361	177.055	13.37	802.1	547.4	177.1	13.37	1732	50	40
1733	547.472	397.346	17.2	1031.9	547.5	397.3	17.2	1733	50	40
1734	547.472	250.178	15.02	901	547.5	250.2	15.02	1734	50	40
1735	548.371	177.055	12.03	721.9	548.4	177.1	12.03	1735	50	40
1736	548.504	165.091	16.34	980.4	548.5	165.1	16.34	1736	50	40
1737	548.871	264.954	36.33	2180	548.9	265	36.33	1737	50	40
1738	548.908	264.954	36.33	2180	548.9	265	36.33	1738	50	40
1739	549.161	357.181	6.72	403.2	549.2	357.2	6.72	1739	50	40
1740	549.25	407.336	11.77	706.2	549.3	407.3	11.77	1740	50	40
1741	549.916	413.341	14.4	863.9	549.9	413.3	14.4	1741	50	40
1742	550.387	239.149	12.89	773.2	550.4	239.1	12.89	1742	50	40
1743	550.628	165.091	16.97	1018.3	550.6	165.1	16.97	1743	50	40
1744	551.09	136.94	0.64	38.6	551.1	136.9	0.64	1744	50	40
1745	551.329	327.078	17.68	1060.8	551.3	327.1	17.68	1745	50	40
1747	551.501	431.353	16.01	960.5	551.5	431.4	16.01	1747	50	40
1748	551.632	165.091	16.98	1018.9	551.6	165.1	16.98	1748	50	40
1749	552.315	147.044	6.61	396.6	552.3	147	6.61	1749	50	40
1750	552.403	410.472	13.87	832	552.4	410.5	13.87	1750	50	40
1751	552.902	264.954	36.33	2180	552.9	265	36.33	1751	50	40
1752	553.058	248.897	0.66	39.7	553.1	248.9	0.66	1752	50	40
1753	553.278	433.193	10.74	644.4	553.3	433.2	10.74	1753	50	40
1754	554.901	216.123	0.57	34.4	554.9	216.1	0.57	1754	50	40
1755	554.935	272.979	0.57	34.1	554.9	273	0.57	1755	50	40
1756	555.293	283.175	11.5	690.2	555.3	283.2	11.5	1756	50	40
1757	555.293	446.347	10.58	634.7	555.3	446.3	10.58	1757	50	40
1758	555.293	397.381	15.54	932.5	555.3	397.4	15.54	1758	50	40
1760	555.901	216.123	0.56	33.7	555.9	216.1	0.56	1760	50	40
1763	556.899	216.123	0.57	34	556.9	216.1	0.57	1763	50	40
1764	556.932	216.123	0.57	34.1	556.9	216.1	0.57	1764	50	40
1765	557.148	248.113	0.7	42	557.1	248.1	0.7	1765	50	40
1768	558.089	118.086	0.75	45.1	558.1	118.1	0.75	1768	50	40
1769	558.296	313.274	10.86	651.4	558.3	313.3	10.86	1769	50	40
1770	558.448	468.307	10.13	607.7	558.4	468.3	10.13	1770	50	40
1771	558.525	165.091	16.98	1019	558.5	165.1	16.98	1771	50	40
1772	558.859	264.954	36.33	2180	558.9	265	36.33	1772	50	40
1773	558.896	216.123	0.56	33.7	558.9	216.1	0.56	1773	50	40
1774	558.929	216.123	0.56	33.7	558.9	216.1	0.56	1774	50	40
1775	559.092	167.07	4.27	256.2	559.1	167.1	4.27	1775	50	40
1776	559.2	463.158	3.37	202	559.2	463.2	3.37	1776	50	40
1777	559.288	459.179	9.94	596.7	559.3	459.2	9.94	1777	50	40
1778	559.325	149.023	13.33	799.8	559.3	149	13.33	1778	50	40
1779	559.42	70.04	7.63	458	559.4	70	7.63	1779	50	40
1780	559.472	83.0854	14.93	895.7	559.5	83.1	14.93	1780	50	40
1781	559.472	413.376	17.02	1021.3	559.5	413.4	17.02	1781	50	40
1782	559.545	149.023	21.73	1303.9	559.5	149	21.73	1782	50	40
1783	561.195	389.155	5.59	335.5	561.2	389.2	5.59	1783	50	40
1784	561.283	385.291	10.03	601.9	561.3	385.3	10.03	1784	50	40
1785	561.487	250.178	17.53	1051.7	561.5	250.2	17.53	1785	50	40
1786	561.488	397.346	16.39	983.4	561.5	397.3	16.39	1786	50	40
1787	561.487	436.377	15.31	918.5	561.5	436.4	15.31	1787	50	40
1789	562.853	264.954	36.33	2180	562.9	265	36.33	1789	50	40
1790	562.889	216.123	0.56	33.7	562.9	216.1	0.56	1790	50	40
1791	563.175	464.153	5.12	307.1	563.2	464.2	5.12	1791	50	40
1792	563.169	172.956	8.59	515.5	563.2	173	8.59	1792	50	40
1793	563.335	385.293	13.36	801.3	563.3	385.3	13.36	1793	50	40
1795	564.215	130.086	0.76	45.8	564.2	130.1	0.76	1795	50	40
1796	564.36	438.239	6.58	395.1	564.4	438.2	6.58	1796	50	40
1797	564.517	83.0855	16.82	1009.1	564.5	83.1	16.82	1797	50	40
1798	564.889	272.98	0.57	34.1	564.9	273	0.57	1798	50	40
1799	565.155	475.325	6.63	398.1	565.2	475.3	6.63	1799	50	40
1800	565.19	389.153	4.6	276	565.2	389.2	4.6	1800	50	40
1801	565.245	149.023	13.32	799.1	565.2	149	13.32	1801	50	40
1802	565.519	95.0855	16.31	978.8	565.5	95.1	16.31	1802	50	40
1803	565.566	475.326	18.5	1110.3	565.6	475.3	18.5	1803	50	40
1804	566.428	114.091	15.41	924.6	566.4	114.1	15.41	1804	50	40
1805	566.428	55.0542	17.91	1074.5	566.4	55.1	17.91	1805	50	40
1807	566.428	57.0698	14.9	894	566.4	57.1	14.9	1807	50	40
1810	566.427	149.023	15.85	951.2	566.4	149	15.85	1810	50	40
1814	566.428	89.0597	14.36	861.4	566.4	89.1	14.36	1814	50	40
1815	566.428	149.023	17.32	1039.5	566.4	149	17.32	1815	50	40
1818	566.428	149.023	16.7	1002.1	566.4	149	16.7	1818	50	40
1821	566.428	287.056	6.77	406.4	566.4	287.1	6.77	1821	50	40
1822	566.428	149.023	35.98	2159.1	566.4	149	35.98	1822	50	40
1824	568.24	475.326	6.65	398.8	568.2	475.3	6.65	1824	50	40
1825	568.304	482.322	10.79	647.6	568.3	482.3	10.79	1825	50	40
1826	568.479	395.331	14.08	844.7	568.5	395.3	14.08	1826	50	40
1828	568.916	216.123	0.57	34.4	568.9	216.1	0.57	1828	50	40
1829	569.309	177.055	11.22	673.2	569.3	177.1	11.22	1829	50	40
1830	569.917	216.123	0.57	34.4	569.9	216.1	0.57	1830	50	40
1831	570.341	292.139	7.12	427	570.3	292.1	7.12	1831	50	40
1832	570.423	471.22	7.26	435.5	570.4	471.2	7.26	1832	50	40
1833	570.458	177.055	12.04	722.2	570.5	177.1	12.04	1833	50	40
1834	570.545	397.382	17.26	1035.7	570.5	397.4	17.26	1834	50	40
1835	570.879	216.123	0.56	33.7	570.9	216.1	0.56	1835	50	40
1836	570.915	216.123	0.56	33.7	570.9	216.1	0.56	1836	50	40
1837	571.916	216.123	0.57	34.4	571.9	216.1	0.57	1837	50	40
1838	572.874	264.954	36.33	2180	572.9	265	36.33	1838	50	40
1839	573.099	167.071	0.78	47	573.1	167.1	0.78	1839	50	40
1840	573.304	446.347	10.58	634.7	573.3	446.3	10.58	1840	50	40
1841	573.487	71.0854	15.28	916.5	573.5	71.1	15.28	1841	50	40
1842	573.488	409.346	17.35	1041	573.5	409.3	17.35	1842	50	40
1843	573.488	177.055	16.05	963.1	573.5	177.1	16.05	1843	50	40
1844	573.488	453.349	14.09	845.7	573.5	453.3	14.09	1844	50	40
1845	574.491	71.0854	15.19	911.7	574.5	71.1	15.19	1845	50	40
1846	575.038	248.897	0.66	39.4	575	248.9	0.66	1846	50	40
1847	575.432	471.355	36.12	2167.4	575.4	471.4	36.12	1847	50	40
1848	575.503	177.055	16.72	1003.2	575.5	177.1	16.72	1848	50	40
1849	575.502	165.091	18.06	1083.9	575.5	165.1	18.06	1849	50	40
1850	575.5	397.382	15.54	932.2	575.5	397.4	15.54	1850	50	40
1851	575.934	471.355	36.13	2167.8	575.9	471.4	36.13	1851	50	40
1852	576.1	118.086	0.75	45	576.1	118.1	0.75	1852	50	40
1854	576.508	195.036	36.17	2170.1	576.5	195	36.17	1854	50	40
1855	576.869	264.954	36.33	2179.6	576.9	265	36.33	1855	50	40
1857	577.278	251.002	9.39	563.4	577.3	251	9.39	1857	50	40
1858	577.484	413.376	17.03	1022	577.5	413.4	17.03	1858	50	40
1859	577.484	393.315	15.8	948.2	577.5	393.3	15.8	1859	50	40
1860	577.519	452.482	18.56	1113.4	577.5	452.5	18.56	1860	50	40
1862	579.172	475.326	6.66	399.5	579.2	475.3	6.66	1862	50	40
1863	579.225	451.363	11.69	701.7	579.2	451.4	11.69	1863	50	40
1864	579.293	385.291	10.02	601.2	579.3	385.3	10.02	1864	50	40
1866	579.534	475.344	16.58	994.8	579.5	475.3	16.58	1866	50	40
1867	580.536	283.085	16.6	995.9	580.5	283.1	16.6	1867	50	40
1869	582.509	397.346	17.21	1032.6	582.5	397.3	17.21	1869	50	40
1870	582.931	216.123	0.57	34.4	582.9	216.1	0.57	1870	50	40
1871	583.325	427.32	11.83	710	583.3	427.3	11.83	1871	50	40
1872	583.932	272.979	0.57	34.4	583.9	273	0.57	1872	50	40
1873	584.304	130.086	0.76	45.5	584.3	130.1	0.76	1873	50	40
1874	584.894	216.123	0.57	34.1	584.9	216.1	0.57	1874	50	40
1875	584.929	216.123	0.57	34.1	584.9	216.1	0.57	1875	50	40
1876	585.144	248.113	0.7	42	585.1	248.1	0.7	1876	50	40
1879	585.895	216.123	0.56	33.7	585.9	216.1	0.56	1879	50	40
1880	586.25	409.183	5.82	349.3	586.2	409.2	5.82	1880	50	40
1881	586.25	213.113	6.51	390.6	586.2	213.1	6.51	1881	50	40
1883	586.541	452.483	18.55	1113.3	586.5	452.5	18.55	1883	50	40
1885	587.503	184.074	14.45	866.8	587.5	184.1	14.45	1885	50	40
1886	587.504	139.075	15.46	927.6	587.5	139.1	15.46	1886	50	40
1887	587.542	383.366	16.95	1016.8	587.5	383.4	16.95	1887	50	40
1888	587.576	397.382	20.66	1239.6	587.6	397.4	20.66	1888	50	40
1889	588.263	184.074	6.55	393.3	588.3	184.1	6.55	1889	50	40
1890	588.41	287.056	6.77	406.2	588.4	287.1	6.77	1890	50	40
1891	589.41	341.242	14.27	856.1	589.4	341.2	14.27	1891	50	40
1892	589.519	397.382	17.27	1036.4	589.5	397.4	17.27	1892	50	40
1893	589.519	411.362	16.76	1005.4	589.5	411.4	16.76	1893	50	40
1894	589.518	100.076	15.84	950.3	589.5	100.1	15.84	1894	50	40
1895	589.519	424.451	18.28	1096.8	589.5	424.5	18.28	1895	50	40
1896	590.55	409.346	17.35	1041	590.6	409.3	17.35	1896	50	40
1897	591.014	112.896	0.66	39.7	591	112.9	0.66	1897	50	40
1898	591.205	409.183	5.82	349.4	591.2	409.2	5.82	1898	50	40
1899	591.261	429.336	12.13	727.7	591.3	429.3	12.13	1899	50	40
1900	591.261	239.149	12.86	771.7	591.3	239.1	12.86	1900	50	40
1901	591.498	177.055	16.04	962.6	591.5	177.1	16.04	1901	50	40
1902	591.498	135.081	17.36	1041.8	591.5	135.1	17.36	1902	50	40
1903	591.496	475.326	18.53	1111.8	591.5	475.3	18.53	1903	50	40
1904	593.274	331.215	13.09	785.4	593.3	331.2	13.09	1904	50	40
1905	593.459	395.331	14.08	844.7	593.5	395.3	14.08	1905	50	40
1906	593.478	165.09	15.91	954.4	593.5	165.1	15.91	1906	50	40
1908	594.16	434.311	8.91	534.8	594.2	434.3	8.91	1908	50	40
1909	594.278	287.201	12.77	766.3	594.3	287.2	12.77	1909	50	40
1910	594.511	413.376	17.02	1021.3	594.5	413.4	17.02	1910	50	40
1911	595.167	475.325	6.61	396.9	595.2	475.3	6.61	1911	50	40
1912	595.201	323.196	5.08	304.7	595.2	323.2	5.08	1912	50	40
1913	595.282	287.201	12.93	775.8	595.3	287.2	12.93	1913	50	40
1914	595.286	446.347	10.58	634.7	595.3	446.3	10.58	1914	50	40
1915	595.472	445.367	15.74	944.4	595.5	445.4	15.74	1915	50	40
1916	595.472	436.378	15.28	916.7	595.5	436.4	15.28	1916	50	40
1918	596.524	147.044	17.54	1052.7	596.5	147	17.54	1918	50	40
1919	596.912	272.98	0.57	34.4	596.9	273	0.57	1919	50	40
1920	597.304	306.279	9.9	594	597.3	306.3	9.9	1920	50	40
1921	597.487	153.055	15.7	941.9	597.5	153.1	15.7	1921	50	40
1922	597.488	147.044	16.12	967.2	597.5	147	16.12	1922	50	40
1923	597.487	149.023	16.88	1012.9	597.5	149	16.88	1923	50	40
1924	597.507	441.393	14.15	849.3	597.5	441.4	14.15	1924	50	40
1926	597.913	272.98	0.56	33.7	597.9	273	0.56	1926	50	40
1927	598.25	303.05	6.69	401.6	598.2	303	6.69	1927	50	40
1928	598.909	216.123	0.57	34.1	598.9	216.1	0.57	1928	50	40
1929	599.429	397.382	15.52	931.4	599.4	397.4	15.52	1929	50	40
1930	599.503	149.023	15.39	923.6	599.5	149	15.39	1930	50	40
1931	599.501	409.346	17.35	1041	599.5	409.3	17.35	1931	50	40
1932	599.504	475.326	22.91	1374.4	599.5	475.3	22.91	1932	50	40
1935	599.91	272.98	0.57	34.4	599.9	273	0.57	1935	50	40
1937	600.507	307.264	15.22	913.2	600.5	307.3	15.22	1937	50	40
1939	600.908	216.123	0.56	33.7	600.9	216.1	0.56	1939	50	40
1940	601.336	427.32	11.83	710	601.3	427.3	11.83	1940	50	40
1941	601.48	250.178	17.54	1052.3	601.5	250.2	17.54	1941	50	40
1942	601.519	475.339	16.62	997.4	601.5	475.3	16.62	1942	50	40
1944	601.519	469.368	16.98	1019	601.5	469.4	16.98	1944	50	40
1945	602.28	233.081	6.57	394	602.3	233.1	6.57	1945	50	40
1946	602.331	299.258	10.69	641.6	602.3	299.3	10.69	1946	50	40
1947	602.523	415.356	14.76	885.9	602.5	415.4	14.76	1947	50	40
1949	602.829	264.954	36.33	2180	602.8	265	36.33	1949	50	40
1950	603.17	464.154	5.15	309	603.2	464.2	5.15	1950	50	40
1951	603.202	287.201	13.32	799.1	603.2	287.2	13.32	1951	50	40
1952	603.207	303.05	6.69	401.6	603.2	303.1	6.69	1952	50	40
1954	603.534	413.377	17.07	1023.9	603.5	413.4	17.07	1954	50	40
1955	603.534	147.117	18.69	1121.7	603.5	147.1	18.69	1955	50	40
1956	603.534	177.055	16.05	962.9	603.5	177.1	16.05	1956	50	40
1957	604.384	287.056	6.77	406.5	604.4	287.1	6.77	1957	50	40
1959	604.862	264.954	36.32	2179.2	604.9	265	36.32	1959	50	40
1960	604.867	216.123	0.56	33.7	604.9	216.1	0.56	1960	50	40
1962	605.222	357.181	6.72	403.2	605.2	357.2	6.72	1962	50	40
1963	605.478	397.381	15.54	932.6	605.5	397.4	15.54	1963	50	40
1964	605.514	83.0855	16.82	1009.1	605.5	83.1	16.82	1964	50	40
1965	605.514	453.343	16.34	980.2	605.5	453.3	16.34	1965	50	40
1967	606.226	130.086	0.76	45.7	606.2	130.1	0.76	1967	50	40
1968	606.226	166.086	1.37	82	606.2	166.1	1.37	1968	50	40
1969	606.825	264.954	36.33	2180	606.8	265	36.33	1969	50	40
1970	607.18	131.049	4.8	287.7	607.2	131	4.8	1970	50	40
1971	607.179	409.183	5.82	349.4	607.2	409.2	5.82	1971	50	40
1972	607.255	478.328	11.44	686.5	607.3	478.3	11.44	1972	50	40
1973	607.256	89.0596	13.15	789.2	607.3	89.1	13.15	1973	50	40
1974	607.254	415.183	11.1	665.9	607.3	415.2	11.1	1974	50	40
1975	607.391	327.079	17.68	1061.1	607.4	327.1	17.68	1975	50	40
1976	607.421	424.487	14.28	856.6	607.4	424.5	14.28	1976	50	40
1977	607.493	359.029	16.21	972.5	607.5	359	16.21	1977	50	40
1979	608.386	147.044	6.61	396.6	608.4	147	6.61	1979	50	40
1980	608.525	207.102	17.37	1042.4	608.5	207.1	17.37	1980	50	40
1981	609.216	397.111	3.51	210.8	609.2	397.1	3.51	1981	50	40
1983	609.452	441.393	14.13	847.9	609.5	441.4	14.13	1983	50	40
1984	609.488	165.091	16.36	981.4	609.5	165.1	16.36	1984	50	40
1985	610.185	227.176	17.82	1069.1	610.2	227.2	17.82	1985	50	40
1987	611.161	303.05	6.68	401	611.2	303	6.68	1987	50	40
1988	611.186	410.436	17.82	1069.3	611.2	410.4	17.82	1988	50	40
1989	611.287	475.282	11.16	669.7	611.3	475.3	11.16	1989	50	40
1990	611.467	153.091	14.62	877.4	611.5	153.1	14.62	1990	50	40
1991	611.466	395.331	14.08	844.7	611.5	395.3	14.08	1991	50	40
1992	611.467	319.299	13.53	812	611.5	319.3	13.53	1992	50	40
1993	612.183	227.176	17.82	1069.3	612.2	227.2	17.82	1993	50	40
1994	612.503	149.023	13.96	837.9	612.5	149	13.96	1994	50	40
1995	612.556	452.484	18.58	1115.1	612.6	452.5	18.58	1995	50	40
1996	613.229	167.07	6.99	419.4	613.2	167.1	6.99	1996	50	40
1997	613.412	445.367	15.74	944.4	613.4	445.4	15.74	1997	50	40
1998	613.481	165.091	15.28	917	613.5	165.1	15.28	1998	50	40
1999	613.48	445.367	15.74	944.4	613.5	445.4	15.74	1999	50	40
2000	613.481	445.368	14.03	841.7	613.5	445.4	14.03	2000	50	40
2003	613.89	216.123	0.56	33.7	613.9	216.1	0.56	2003	50	40
2004	613.926	272.98	0.57	34.4	613.9	273	0.57	2004	50	40
2005	614.182	130.086	0.75	45.2	614.2	130.1	0.75	2005	50	40
2006	614.486	71.0854	14.55	872.9	614.5	71.1	14.55	2006	50	40
2007	614.572	397.382	17.71	1062.5	614.6	397.4	17.71	2007	50	40
2009	615.091	434.312	8.91	534.8	615.1	434.3	8.91	2009	50	40
2011	615.498	83.0855	14.94	896.5	615.5	83.1	14.94	2011	50	40
2012	615.495	153.055	15.69	941.3	615.5	153.1	15.69	2012	50	40
2013	615.497	147.044	16.12	967.1	615.5	147	16.12	2013	50	40
2014	615.496	427.357	14.51	870.5	615.5	427.4	14.51	2014	50	40
2015	615.497	149.023	16.88	1012.9	615.5	149	16.88	2015	50	40
2016	616.26	213.112	4.75	285.2	616.3	213.1	4.75	2016	50	40
2017	616.26	213.115	6.53	392.1	616.3	213.1	6.53	2017	50	40
2018	616.346	313.273	11.22	673.2	616.3	313.3	11.22	2018	50	40
2020	616.845	264.954	36.33	2179.6	616.8	265	36.33	2020	50	40
2021	617.35	313.273	11.35	681.1	617.3	313.3	11.35	2021	50	40
2022	617.441	452.519	15.03	901.8	617.4	452.5	15.03	2022	50	40
2023	617.512	475.376	17.36	1041.7	617.5	475.4	17.36	2023	50	40
2026	618.263	132.102	0.77	46	618.3	132.1	0.77	2026	50	40
2027	618.273	438.239	6.57	394.3	618.3	438.2	6.57	2027	50	40
2028	618.515	452.483	18.57	1114	618.5	452.5	18.57	2028	50	40
2029	618.582	250.178	18.1	1085.9	618.6	250.2	18.1	2029	50	40
2030	619.181	303.05	6.68	401.1	619.2	303	6.68	2030	50	40
2031	619.392	213.16	7.01	420.7	619.4	213.2	7.01	2031	50	40
2033	619.527	480.514	19.4	1164.3	619.5	480.5	19.4	2033	50	40
2034	619.882	272.98	0.56	33.7	619.9	273	0.56	2034	50	40
2035	620.396	245.186	7.01	420.5	620.4	245.2	7.01	2035	50	40
2038	620.618	441.393	14.14	848.5	620.6	441.4	14.14	2038	50	40
2039	620.84	264.954	36.33	2179.6	620.8	265	36.33	2039	50	40
2040	620.879	272.979	0.57	34.4	620.9	273	0.57	2040	50	40
2041	620.877	264.954	36.32	2179.2	620.9	265	36.32	2041	50	40
2043	621.216	213.112	4.76	285.9	621.2	213.1	4.76	2043	50	40
2044	621.215	213.115	6.53	392.1	621.2	213.1	6.53	2044	50	40
2045	621.235	313.273	11.62	697.1	621.2	313.3	11.62	2045	50	40
2046	621.545	147.117	18.71	1122.7	621.5	147.1	18.71	2046	50	40
2047	621.88	272.98	0.57	34.1	621.9	273	0.57	2047	50	40
2048	622.256	130.086	0.75	45.1	622.3	130.1	0.75	2048	50	40
2049	622.879	216.123	0.56	33.7	622.9	216.1	0.56	2049	50	40
2050	623.226	389.23	9.06	543.4	623.2	389.2	9.06	2050	50	40
2051	623.25	181.122	10.53	631.7	623.3	181.1	10.53	2051	50	40
2052	624.167	411.091	0.69	41.3	624.2	411.1	0.69	2052	50	40
2054	624.254	299.258	10.65	639.3	624.3	299.3	10.65	2054	50	40
2055	624.556	424.451	18.31	1098.3	624.6	424.5	18.31	2055	50	40
2058	625.255	421.146	7.2	431.9	625.3	421.1	7.2	2058	50	40
2059	625.265	413.341	12.37	742	625.3	413.3	12.37	2059	50	40
2060	625.382	423.172	9.7	581.7	625.4	423.2	9.7	2060	50	40
2061	625.483	431.372	15.96	957.3	625.5	431.4	15.96	2061	50	40
2065	627.282	172.956	8.55	512.9	627.3	173	8.55	2065	50	40
2066	627.383	303.05	6.67	400.2	627.4	303	6.67	2066	50	40
2067	627.462	149.023	13.34	800.5	627.5	149	13.34	2067	50	40
2068	627.462	441.392	14.17	850.4	627.5	441.4	14.17	2068	50	40
2069	627.905	216.123	0.57	34.1	627.9	216.1	0.57	2069	50	40
2071	628.587	438.468	18.13	1087.6	628.6	438.5	18.13	2071	50	40
2072	628.902	216.123	0.57	34.4	628.9	216.1	0.57	2072	50	40
2073	629.457	207.102	17.37	1042.5	629.5	207.1	17.37	2073	50	40
2074	629.478	114.091	15.43	925.7	629.5	114.1	15.43	2074	50	40
2075	629.511	424.451	18.3	1098.2	629.5	424.5	18.3	2075	50	40
2076	630.241	415.183	11.12	667.1	630.2	415.2	11.12	2076	50	40
2079	631.253	311.295	12.25	734.8	631.3	311.3	12.25	2079	50	40
2081	631.493	445.368	14	840.1	631.5	445.4	14	2081	50	40
2082	631.493	81.0186	15.11	906.3	631.5	81	15.11	2082	50	40
2083	631.493	393.315	15.82	949.5	631.5	393.3	15.82	2083	50	40
2085	631.974	245.186	36.12	2167	632	245.2	36.12	2085	50	40
2086	632.256	311.295	12.36	741.6	632.3	311.3	12.36	2086	50	40
2087	632.523	149.023	16.88	1013	632.5	149	16.88	2087	50	40
2089	632.895	216.123	0.56	33.7	632.9	216.1	0.56	2089	50	40
2090	633.143	303.05	6.68	400.9	633.1	303.1	6.68	2090	50	40
2091	633.486	452.484	18.57	1114.2	633.5	452.5	18.57	2091	50	40
2092	633.897	272.979	0.57	34.4	633.9	273	0.57	2092	50	40
2093	634.537	398.232	17.36	1041.7	634.5	398.2	17.36	2093	50	40
2094	634.856	264.954	36.33	2179.6	634.9	265	36.33	2094	50	40
2095	634.893	258.964	0.56	33.7	634.9	259	0.56	2095	50	40
2096	636.346	474.292	2.35	141.2	636.3	474.3	2.35	2096	50	40
2097	636.424	177.055	12.02	721.4	636.4	177.1	12.02	2097	50	40
2098	636.529	411.362	16.81	1008.4	636.5	411.4	16.81	2098	50	40
2100	636.818	264.954	36.33	2180	636.8	265	36.33	2100	50	40
2101	636.893	272.979	0.56	33.7	636.9	273	0.56	2101	50	40
2102	637.19	213.112	4.77	286.1	637.2	213.1	4.77	2102	50	40
2103	637.19	213.115	6.52	391.4	637.2	213.1	6.52	2103	50	40
2104	637.211	133.05	5.37	322	637.2	133	5.37	2104	50	40
2105	637.232	130.086	0.74	44.2	637.2	130.1	0.74	2105	50	40
2106	637.48	149.023	16.88	1012.9	637.5	149	16.88	2106	50	40
2107	637.969	179.107	14.23	853.8	638	179.1	14.23	2107	50	40
2108	638.304	464.153	5.13	307.5	638.3	464.2	5.13	2108	50	40
2109	638.439	477.297	12.09	725.3	638.4	477.3	12.09	2109	50	40
2110	638.572	147.117	18.72	1123.3	638.6	147.1	18.72	2110	50	40
2112	638.886	216.123	0.56	33.7	638.9	216.1	0.56	2112	50	40
2113	639.226	397.147	5.35	321.3	639.2	397.1	5.35	2113	50	40
2114	639.246	448.326	9.59	575.2	639.2	448.3	9.59	2114	50	40
2115	639.245	299.258	10.68	640.8	639.2	299.3	10.68	2115	50	40
2116	639.283	427.343	12.8	767.9	639.3	427.3	12.8	2116	50	40
2117	639.495	461.363	17.36	1041.7	639.5	461.4	17.36	2117	50	40
2118	640.346	351.185	10.66	639.6	640.3	351.2	10.66	2118	50	40
2121	640.884	272.98	0.56	33.7	640.9	273	0.56	2121	50	40
2122	641.224	86.0964	6.99	419.4	641.2	86.1	6.99	2122	50	40
2124	642.53	397.382	15.51	930.7	642.5	397.4	15.51	2124	50	40
2126	642.883	272.979	0.56	33.7	642.9	273	0.56	2126	50	40
2127	643.239	167.07	6.97	418.3	643.2	167.1	6.97	2127	50	40
2128	643.392	423.172	9.7	581.8	643.4	423.2	9.7	2128	50	40
2129	643.527	147.117	18.71	1122.7	643.5	147.1	18.71	2129	50	40
2131	644.806	264.954	36.33	2180	644.8	265	36.33	2131	50	40
2132	645.233	299.258	10.67	640	645.2	299.3	10.67	2132	50	40
2134	646.525	453.348	14.07	844.1	646.5	453.3	14.07	2134	50	40
2136	647.228	315.232	12.35	741.2	647.2	315.2	12.35	2136	50	40
2137	647.459	147.117	19.51	1170.3	647.5	147.1	19.51	2137	50	40
2139	648.281	147.044	8.86	531.8	648.3	147	8.86	2139	50	40
2140	648.872	264.954	36.33	2180	648.9	265	36.33	2140	50	40
2141	649.117	341.138	6.67	400.3	649.1	341.1	6.67	2141	50	40
2142	650.439	566.428	12.59	755.7	650.4	566.4	12.59	2142	50	40
2143	650.522	421.093	7.6	455.8	650.5	421.1	7.6	2143	50	40
2144	650.834	264.954	36.33	2180	650.8	265	36.33	2144	50	40
2145	651.158	219.102	6.63	398.1	651.2	219.1	6.63	2145	50	40
2146	651.439	263.237	16.41	984.6	651.4	263.2	16.41	2146	50	40
2147	652.412	167.07	6.64	398.3	652.4	167.1	6.64	2147	50	40
2148	652.419	449.198	11.61	696.3	652.4	449.2	11.61	2148	50	40
2149	652.588	539.445	19.16	1149.8	652.6	539.4	19.16	2149	50	40
2151	652.624	554.551	19.49	1169.4	652.6	554.6	19.49	2151	50	40
2152	652.901	386.961	0.57	34.4	652.9	387	0.57	2152	50	40
2153	653.206	561.193	3.61	216.5	653.2	561.2	3.61	2153	50	40
2154	653.454	551.501	16.88	1012.9	653.5	551.5	16.88	2154	50	40
2155	654.19	543.35	13.34	800.6	654.2	543.4	13.34	2155	50	40
2156	654.455	537.209	7.84	470.3	654.5	537.2	7.84	2156	50	40
2157	654.602	491.373	17.81	1068.4	654.6	491.4	17.81	2157	50	40
2159	654.828	264.954	36.33	2180	654.8	265	36.33	2159	50	40
2160	654.899	402.938	0.57	34	654.9	402.9	0.57	2160	50	40
2161	655.222	535.179	2.4	143.9	655.2	535.2	2.4	2161	50	40
2162	655.24	335.258	9.6	576.1	655.2	335.3	9.6	2162	50	40
2163	655.47	573.486	17.36	1041.7	655.5	573.5	17.36	2163	50	40
2164	655.478	195.036	12.58	754.9	655.5	195	12.58	2164	50	40
2165	655.566	147.044	18.41	1104.7	655.6	147	18.41	2165	50	40
2166	655.901	416.954	0.56	33.7	655.9	417	0.56	2166	50	40
2168	656.863	402.938	0.57	34.1	656.9	402.9	0.57	2168	50	40
2169	656.899	388.958	0.56	33.7	656.9	389	0.56	2169	50	40
2170	657.486	555.512	17.95	1077.2	657.5	555.5	17.95	2170	50	40
2171	657.898	416.953	0.57	34.4	657.9	417	0.57	2171	50	40
2173	658.598	576.504	17.87	1072.2	658.6	576.5	17.87	2173	50	40
2175	659.235	481.168	6.89	413.5	659.2	481.2	6.89	2175	50	40
2176	659.407	177.055	18.32	1099	659.4	177.1	18.32	2176	50	40
2177	659.501	575.502	18.71	1122.7	659.5	575.5	18.71	2177	50	40
2178	659.597	531.524	20.59	1235.4	659.6	531.5	20.59	2178	50	40
2179	660.541	507.404	14.51	870.5	660.5	507.4	14.51	2179	50	40
2180	660.629	81.0699	19.43	1165.8	660.6	81.1	19.43	2180	50	40
2181	661.208	331.284	10.67	640.3	661.2	331.3	10.67	2181	50	40
2183	661.544	507.404	14.5	869.8	661.5	507.4	14.5	2183	50	40
2184	662.44	195.036	12.57	754.2	662.4	195	12.57	2184	50	40
2185	662.572	282.279	18.03	1082	662.6	282.3	18.03	2185	50	40
2186	663.381	495.265	17.68	1061.1	663.4	495.3	17.68	2186	50	40
2187	663.45	495.265	17.68	1061.1	663.4	495.3	17.68	2187	50	40
2188	664.515	566.427	14.8	888.1	664.5	566.4	14.8	2188	50	40
2189	664.515	573.485	15.35	920.8	664.5	573.5	15.35	2189	50	40
2190	664.849	264.954	36.33	2180	664.8	265	36.33	2190	50	40
2191	664.948	254.976	0.65	39	664.9	255	0.65	2191	50	40
2192	665.173	271.06	6.8	408	665.2	271.1	6.8	2192	50	40
2193	666.434	283.175	12.19	731.3	666.4	283.2	12.19	2193	50	40
2194	666.53	531.404	15.11	906.3	666.5	531.4	15.11	2194	50	40
2195	666.604	559.544	19.62	1177.2	666.6	559.5	19.62	2195	50	40
2198	668.618	575.502	18.23	1093.6	668.6	575.5	18.23	2198	50	40
2199	668.655	508.545	20.48	1228.8	668.7	508.5	20.48	2199	50	40
2200	668.843	264.954	36.33	2179.6	668.8	265	36.33	2200	50	40
2201	669.181	577.186	3.61	216.5	669.2	577.2	3.61	2201	50	40
2202	669.211	147.044	8.87	532	669.2	147	8.87	2202	50	40
2203	669.407	184.073	9.89	593.6	669.4	184.1	9.89	2203	50	40
2204	670.633	577.517	19.49	1169.6	670.6	577.5	19.49	2204	50	40
2205	670.877	388.958	0.56	33.7	670.9	389	0.56	2205	50	40
2206	670.914	402.938	0.57	34.4	670.9	402.9	0.57	2206	50	40
2207	671.196	535.181	2.41	144.5	671.2	535.2	2.41	2207	50	40
2208	671.315	561.195	3.63	218.1	671.3	561.2	3.63	2208	50	40
2209	671.456	195.036	12.58	754.5	671.5	195	12.58	2209	50	40
2210	671.645	467.373	14.36	861.4	671.6	467.4	14.36	2210	50	40
2211	672.168	261.029	0.78	46.6	672.2	261	0.78	2211	50	40
2212	672.281	137.06	8.12	487.1	672.3	137.1	8.12	2212	50	40
2213	672.504	531.347	7.59	455.3	672.5	531.3	7.59	2213	50	40
2214	672.614	177.055	18.29	1097.4	672.6	177.1	18.29	2214	50	40
2215	672.874	388.958	0.56	33.7	672.9	389	0.56	2215	50	40
2217	674.44	74.0964	11.99	719.6	674.4	74.1	11.99	2217	50	40
2218	674.645	177.055	18.31	1098.9	674.6	177.1	18.31	2218	50	40
2219	674.873	388.958	0.56	33.7	674.9	389	0.56	2219	50	40
2220	675.104	577.134	8.91	534.8	675.1	577.1	8.91	2220	50	40
2221	675.676	561.485	15.63	937.5	675.7	561.5	15.63	2221	50	40
2222	675.676	114.091	17.54	1052.3	675.7	114.1	17.54	2222	50	40
2226	675.676	566.427	16.85	1010.7	675.7	566.4	16.85	2226	50	40
2230	675.676	248.237	16.34	980.4	675.7	248.2	16.34	2230	50	40
2233	675.672	531.404	15.07	904.4	675.7	531.4	15.07	2233	50	40
2236	675.676	566.427	35.95	2157.1	675.7	566.4	35.95	2236	50	40
2242	676.172	543.35	13.34	800.2	676.2	543.4	13.34	2242	50	40
2243	676.344	579.355	9.55	573.1	676.3	579.4	9.55	2243	50	40
2244	676.552	565.518	17.81	1068.8	676.6	565.5	17.81	2244	50	40
2247	677.147	261.029	0.78	47.1	677.1	261	0.78	2247	50	40
2249	678.507	248.238	15.7	942.1	678.5	248.2	15.7	2249	50	40
2262	679.512	573.486	17.32	1039.5	679.5	573.5	17.32	2262	50	40
2265	679.512	210.185	15.5	929.9	679.5	210.2	15.5	2265	50	40
2266	679.512	566.428	16.65	999.2	679.5	566.4	16.65	2266	50	40
2271	679.512	565.244	13.34	800.6	679.5	565.2	13.34	2271	50	40
2272	679.512	195.037	12.6	756.1	679.5	195	12.6	2272	50	40
2274	679.512	153.128	6.84	410.1	679.5	153.1	6.84	2274	50	40
2275	679.512	566.427	36.02	2160.9	679.5	566.4	36.02	2275	50	40
2277	679.702	177.055	15.86	951.4	679.7	177.1	15.86	2277	50	40
2279	680.481	495.265	17.69	1061.1	680.5	495.3	17.69	2279	50	40
2280	681.519	153.128	6.84	410.1	681.5	153.1	6.84	2280	50	40
2281	682.526	248.238	15.73	943.8	682.5	248.2	15.73	2281	50	40
2282	682.633	283.263	18.63	1117.8	682.6	283.3	18.63	2282	50	40
2284	684.204	283.263	18.59	1115.6	684.2	283.3	18.59	2284	50	40
2285	684.258	182.081	0.75	44.8	684.3	182.1	0.75	2285	50	40
2286	684.541	531.403	14	840.1	684.5	531.4	14	2286	50	40
2288	685.204	283.263	18.59	1115.4	685.2	283.3	18.59	2288	50	40
2290	685.436	495.265	17.68	1061.1	685.4	495.3	17.68	2290	50	40
2291	686.183	195.036	12.98	778.9	686.2	195	12.98	2291	50	40
2292	686.203	283.263	18.59	1115.6	686.2	283.3	18.59	2292	50	40
2293	686.253	182.081	0.75	45.1	686.3	182.1	0.75	2293	50	40
2294	686.446	133.1	12.02	721.4	686.4	133.1	12.02	2294	50	40
2295	686.476	545.419	15.7	941.9	686.5	545.4	15.7	2295	50	40
2296	686.629	575.502	18.73	1124	686.6	575.5	18.73	2296	50	40
2297	687.212	355.1	1.61	96.4	687.2	355.1	1.61	2297	50	40
2300	688.491	547.471	16.12	967.1	688.5	547.5	16.12	2300	50	40
2301	688.886	404.971	0.57	34	688.9	405	0.57	2301	50	40
2302	689.179	553.298	8.41	504.6	689.2	553.3	8.41	2302	50	40
2303	690.436	89.0597	11.61	696.3	690.4	89.1	11.61	2303	50	40
2304	691.403	133.1	12.02	721.4	691.4	133.1	12.02	2304	50	40
2305	692.146	543.35	13.34	800.2	692.1	543.4	13.34	2305	50	40
2306	692.522	551.499	16.01	960.3	692.5	551.5	16.01	2306	50	40
2307	692.616	577.518	19.49	1169.6	692.6	577.5	19.49	2307	50	40
2308	693.21	137.06	8.12	487.1	693.2	137.1	8.12	2308	50	40
2309	694.401	184.073	10	599.8	694.4	184.1	10	2309	50	40
2313	696.408	184.073	10.12	607	696.4	184.1	10.12	2313	50	40
2314	696.417	104.106	10.86	651.4	696.4	104.1	10.86	2314	50	40
2315	696.541	551.5	16.01	960.8	696.5	551.5	16.01	2315	50	40
2318	698.256	508.544	19.58	1174.9	698.3	508.5	19.58	2318	50	40
2319	698.343	405.162	9.8	587.9	698.3	405.2	9.8	2319	50	40
2321	699.257	508.545	19.58	1174.9	699.3	508.5	19.58	2321	50	40
2322	699.357	184.073	10.11	606.3	699.4	184.1	10.11	2322	50	40
2323	700.255	508.545	19.58	1174.9	700.3	508.5	19.58	2323	50	40
2324	700.282	481.263	6.48	388.6	700.3	481.3	6.48	2324	50	40
2325	700.492	341.305	14.75	885	700.5	341.3	14.75	2325	50	40
2326	700.492	262.253	15.99	959.6	700.5	262.3	15.99	2326	50	40
2327	700.645	539.445	19.18	1150.6	700.6	539.4	19.18	2327	50	40
2328	701.373	104.107	10.86	651.4	701.4	104.1	10.86	2328	50	40
2329	701.409	495.265	17.68	1061.1	701.4	495.3	17.68	2329	50	40
2330	701.495	153.128	6.83	410	701.5	153.1	6.83	2330	50	40
2331	702.269	182.081	0.74	44.3	702.3	182.1	0.74	2331	50	40
2332	702.443	449.198	11.59	695.6	702.4	449.2	11.59	2332	50	40
2333	702.505	522.596	16.39	983.7	702.5	522.6	16.39	2333	50	40
2334	702.537	537.249	11.86	711.6	702.5	537.2	11.86	2334	50	40
2335	703.356	505.226	6.88	413	703.4	505.2	6.88	2335	50	40
2336	703.708	494.565	15.87	952	703.7	494.6	15.87	2336	50	40
2337	704.214	182.081	0.76	45.5	704.2	182.1	0.76	2337	50	40
2338	704.523	577.514	16.93	1015.6	704.5	577.5	16.93	2338	50	40
2339	705.187	543.131	0.65	39	705.2	543.1	0.65	2339	50	40
2340	705.719	147.044	15.86	951.6	705.7	147	15.86	2340	50	40
2341	706.191	543.131	0.64	38.6	706.2	543.1	0.64	2341	50	40
2342	706.386	423.172	9.7	581.8	706.4	423.2	9.7	2342	50	40
2343	706.537	248.237	16.32	979.2	706.5	248.2	16.32	2343	50	40
2345	707.209	543.131	0.68	40.9	707.2	543.1	0.68	2345	50	40
2346	707.377	133.1	12.02	721.4	707.4	133.1	12.02	2346	50	40
2347	707.399	449.198	11.58	694.9	707.4	449.2	11.58	2347	50	40
2348	708.512	495.265	17.68	1061.1	708.5	495.3	17.68	2348	50	40
2349	708.591	577.517	19.49	1169.6	708.6	577.5	19.49	2349	50	40
2350	708.649	545.54	21.13	1267.8	708.6	545.5	21.13	2350	50	40
2351	709.049	210.941	0.66	39.7	709	210.9	0.66	2351	50	40
2352	710.156	286.06	4.27	256.4	710.2	286.1	4.27	2352	50	40
2353	710.556	248.237	16.34	980.7	710.6	248.2	16.34	2353	50	40
2355	711.387	137.06	6.72	403	711.4	137.1	6.72	2355	50	40
2358	714.507	565.517	16.29	977.1	714.5	565.5	16.29	2358	50	40
2359	714.507	531.404	15.11	906.3	714.5	531.4	15.11	2359	50	40
2360	714.552	551.5	16.02	961.1	714.6	551.5	16.02	2360	50	40
2362	715.11	210.941	0.66	39.7	715.1	210.9	0.66	2362	50	40
2363	715.243	369.116	1.84	110.3	715.2	369.1	1.84	2363	50	40
2364	716.52	575.5	16.73	1003.7	716.5	575.5	16.73	2364	50	40
2365	716.523	147.044	15.61	936.5	716.5	147	15.61	2365	50	40
2366	717.469	153.128	6.83	410	717.5	153.1	6.83	2366	50	40
2367	718.538	383.316	17.27	1036.4	718.5	383.3	17.27	2367	50	40
2368	720.553	262.252	16.63	997.7	720.6	262.3	16.63	2368	50	40
2370	721.361	405.162	9.68	580.7	721.4	405.2	9.68	2370	50	40
2371	722.362	423.172	9.7	582.2	722.4	423.2	9.7	2371	50	40
2372	722.512	57.0698	14.97	898	722.5	57.1	14.97	2372	50	40
2375	723.194	245.051	0.69	41.3	723.2	245.1	0.69	2375	50	40
2376	723.517	551.5	16.01	960.5	723.5	551.5	16.01	2376	50	40
2377	724.489	522.596	16.38	983.1	724.5	522.6	16.38	2377	50	40
2378	724.501	335.258	9.86	591.3	724.5	335.3	9.86	2378	50	40
2379	724.57	262.252	16.65	998.7	724.6	262.3	16.65	2379	50	40
2380	726.269	182.081	0.76	45.8	726.3	182.1	0.76	2380	50	40
2381	727.32	423.172	9.72	583	727.3	423.2	9.72	2381	50	40
2382	727.622	522.563	21.64	1298.3	727.6	522.6	21.64	2382	50	40
2383	728.523	529.4	14.15	849.3	728.5	529.4	14.15	2383	50	40
2384	728.521	507.405	15.5	929.9	728.5	507.4	15.5	2384	50	40
2385	728.567	248.237	16.34	980.7	728.6	248.2	16.34	2385	50	40
2386	728.589	177.055	14.83	889.9	728.6	177.1	14.83	2386	50	40
2387	730.292	409.092	6.51	390.3	730.3	409.1	6.51	2387	50	40
2389	730.538	299.062	17.05	1022.8	730.5	299.1	17.05	2389	50	40
2390	730.535	133.087	15.92	955	730.5	133.1	15.92	2390	50	40
2392	732.553	522.596	16.38	982.9	732.6	522.6	16.38	2392	50	40
2393	734.569	550.627	16.96	1017.5	734.6	550.6	16.96	2393	50	40
2394	735.248	445.093	6.5	390	735.2	445.1	6.5	2394	50	40
2395	736.489	565.517	16.29	977.7	736.5	565.5	16.29	2395	50	40
2396	736.493	507.424	14.2	851.7	736.5	507.4	14.2	2396	50	40
2397	736.535	551.499	16	960.1	736.5	551.5	16	2397	50	40
2398	736.542	495.265	17.68	1061.1	736.5	495.3	17.68	2398	50	40
2399	736.609	545.503	16.82	1009.1	736.6	545.5	16.82	2399	50	40
2400	737.499	517.388	14.08	844.7	737.5	517.4	14.08	2400	50	40
2401	738.154	182.081	0.75	45.1	738.2	182.1	0.75	2401	50	40
2402	738.505	285.243	16.73	1003.8	738.5	285.2	16.73	2402	50	40
2403	738.507	545.456	14.62	877	738.5	545.5	14.62	2403	50	40
2404	738.507	494.565	15.89	953.3	738.5	494.6	15.89	2404	50	40
2405	738.587	550.627	16.99	1019.6	738.6	550.6	16.99	2405	50	40
2406	740.52	565.517	16.29	977.7	740.5	565.5	16.29	2406	50	40
2407	740.522	57.0698	14.95	897.2	740.5	57.1	14.95	2407	50	40
2408	741.469	522.596	16.39	983.6	741.5	522.6	16.39	2408	50	40
2409	742.536	537.486	15.8	948.2	742.5	537.5	15.8	2409	50	40
2410	742.539	545.503	16.77	1006.1	742.5	545.5	16.77	2410	50	40
2411	742.582	262.252	16.65	999.1	742.6	262.3	16.65	2411	50	40
2412	743.294	195.036	9.72	583.2	743.3	195	9.72	2412	50	40
2413	743.399	413.324	11.31	678.8	743.4	413.3	11.31	2413	50	40
2414	744.464	147.044	16.22	973.2	744.5	147	16.22	2414	50	40
2415	744.549	147.044	16.21	972.5	744.5	147	16.21	2415	50	40
2416	744.553	207.102	17.4	1044	744.6	207.1	17.4	2416	50	40
2417	745.169	292.932	0.64	38.2	745.2	292.9	0.64	2417	50	40
2418	745.499	551.499	16.01	960.3	745.5	551.5	16.01	2418	50	40
2419	746.533	507.424	14.18	850.8	746.5	507.4	14.18	2419	50	40
2420	746.568	81.0698	16.69	1001.6	746.6	81.1	16.69	2420	50	40
2421	747.006	210.941	0.66	39.7	747	210.9	0.66	2421	50	40
2422	747.197	162.076	0.69	41.3	747.2	162.1	0.69	2422	50	40
2424	748.476	565.244	13.33	799.8	748.5	565.2	13.33	2424	50	40
2425	748.576	81.0698	16.69	1001.4	748.6	81.1	16.69	2425	50	40
2426	748.585	210.185	17.31	1038.7	748.6	210.2	17.31	2426	50	40
2427	750.376	419.177	10.33	619.8	750.4	419.2	10.33	2427	50	40
2428	750.549	248.237	16.34	980.7	750.5	248.2	16.34	2428	50	40
2430	751.223	511.123	6.5	390	751.2	511.1	6.5	2430	50	40
2431	752.52	507.405	15.93	955.5	752.5	507.4	15.93	2431	50	40
2432	752.604	573.486	17.34	1040.2	752.6	573.5	17.34	2432	50	40
2433	754.475	184.073	12.07	724.5	754.5	184.1	12.07	2433	50	40
2434	754.479	575.5	16.73	1003.8	754.5	575.5	16.73	2434	50	40
2435	754.538	177.055	15.59	935.2	754.5	177.1	15.59	2435	50	40
2436	755.51	551.451	14.08	844.7	755.5	551.5	14.08	2436	50	40
2437	756.551	577.515	16.08	964.9	756.6	577.5	16.08	2437	50	40
2438	756.553	147.044	14.93	895.7	756.6	147	14.93	2438	50	40
2439	756.597	550.627	17	1019.7	756.6	550.6	17	2439	50	40
2440	757.45	485.359	12.95	777	757.5	485.4	12.95	2440	50	40
2441	758.223	508.545	19.58	1174.9	758.2	508.5	19.58	2441	50	40
2442	758.533	575.501	14.53	872.1	758.5	575.5	14.53	2442	50	40
2443	758.564	573.487	16.49	989.3	758.6	573.5	16.49	2443	50	40
2444	759.223	508.544	19.58	1174.9	759.2	508.5	19.58	2444	50	40
2445	759.379	557.184	5.76	345.7	759.4	557.2	5.76	2445	50	40
2446	759.481	147.044	16.49	989.5	759.5	147	16.49	2446	50	40
2447	759.568	573.487	16.49	989.3	759.6	573.5	16.49	2447	50	40
2448	760.222	508.544	19.58	1174.9	760.2	508.5	19.58	2448	50	40
2449	760.303	511.123	6.5	390	760.3	511.1	6.5	2449	50	40
2450	760.491	494.565	15.89	953.5	760.5	494.6	15.89	2450	50	40
2451	760.506	299.062	17.01	1020.7	760.5	299.1	17.01	2451	50	40
2452	760.548	575.501	14.56	873.6	760.5	575.5	14.56	2452	50	40
2453	760.581	299.062	17.01	1020.7	760.6	299.1	17.01	2453	50	40
2455	761.153	248.897	0.65	39	761.2	248.9	0.65	2455	50	40
2456	761.473	551.499	16.01	960.3	761.5	551.5	16.01	2456	50	40
2457	762.317	409.092	6.57	394.4	762.3	409.1	6.57	2457	50	40
2458	762.506	557.456	14.95	897.2	762.5	557.5	14.95	2458	50	40
2459	762.505	565.517	16.29	977.7	762.5	565.5	16.29	2459	50	40
2460	762.6	495.265	17.68	1060.7	762.6	495.3	17.68	2460	50	40
2461	763.508	565.517	16.3	977.8	763.5	565.5	16.3	2461	50	40
2462	764.313	403.102	6.76	405.5	764.3	403.1	6.76	2462	50	40
2463	764.395	195.036	9.69	581.4	764.4	195	9.69	2463	50	40
2464	764.565	262.252	16.65	999.1	764.6	262.3	16.65	2464	50	40
2465	764.574	495.265	17.68	1061.1	764.6	495.3	17.68	2465	50	40
2466	764.64	551.501	18.51	1110.7	764.6	551.5	18.51	2466	50	40
2467	766.391	184.073	9.89	593.6	766.4	184.1	9.89	2467	50	40
2468	766.536	207.102	17.41	1044.4	766.5	207.1	17.41	2468	50	40
2469	766.536	147.044	16.22	973.3	766.5	147	16.22	2469	50	40
[truncated: 440 more rows]

## Sheet: MRMTransition N 20230624
ft.idx	mz.precursor	mz.product	rt(min)	rt(s)	Q1	Q3	rt(min)	ft.idx	DP	CE
1	86.9937	70.9987	0.57	34.4	87	71	0.57	1	-50	-40
2	89.0242	72.9929	0.71	42.8	89	73	0.71	2	-50	-40
3	93.0346	65.0396	0.76	45.4	93	65	0.76	3	-50	-40
4	93.0344	65.0395	2.99	179.4	93	65	2.99	4	-50	-40
5	94.0296	66.0346	2.32	139.1	94	66	2.32	5	-50	-40
6	94.0295	66.0346	4.12	247.4	94	66	4.12	6	-50	-40
7	96.9599	79.957	36.17	2170.1	97	80	36.17	7	-50	-40
10	111.009	93.0344	0.74	44.3	111	93	0.74	10	-50	-40
11	114.988	79.9573	0.57	34.4	115	80	0.57	11	-50	-40
12	115.003	72.9929	0.71	42.8	115	73	0.71	12	-50	-40
14	119.05	93.0344	6.09	365.6	119.1	93	6.09	14	-50	-40
15	121.029	92.0264	4.11	246.7	121	92	4.11	15	-50	-40
16	122.025	66.0347	2.3	138	122	66	2.3	16	-50	-40
17	124.04	92.0263	4.13	247.8	124	92	4.13	17	-50	-40
18	128.035	93.0344	0.75	45.1	128	93	0.75	18	-50	-40
20	130.983	79.957	0.57	34.4	131	80	0.57	20	-50	-40
21	131.985	79.9572	0.57	34.4	132	80	0.57	21	-50	-40
22	133.014	71.0138	0.71	42.8	133	71	0.71	22	-50	-40
23	134.047	107.036	1.33	80.1	134	107	1.33	23	-50	-40
24	135.045	92.0266	5.41	324.3	135	92	5.41	24	-50	-40
25	136.016	108.022	5.18	310.7	136	108	5.18	25	-50	-40
26	136.04	94.0298	3.68	220.7	136	94	3.68	26	-50	-40
27	144.999	79.9573	0.57	34.4	145	80	0.57	27	-50	-40
28	146.961	118.966	36.33	2180	147	119	36.33	28	-50	-40
29	147.045	72.0088	1.36	81.6	147	72	1.36	29	-50	-40
31	150.056	93.0219	6.68	400.7	150.1	93	6.68	31	-50	-40
33	152.035	93.022	3.88	233	152	93	3.88	33	-50	-40
35	158.978	96.96	0.57	34.4	159	97	0.57	35	-50	-40
36	158.978	118.966	36.33	2180	159	119	36.33	36	-50	-40
37	159.98	96.96	0.57	34.4	160	97	0.57	37	-50	-40
38	163.04	93.0344	6.09	365.5	163	93	6.09	38	-50	-40
39	164.071	107.037	1.37	82	164.1	107	1.37	39	-50	-40
40	165.04	75.0086	0.66	39.7	165	75	0.66	40	-50	-40
44	172.994	70.9987	0.57	34.4	173	71	0.57	44	-50	-40
45	173.045	93.0343	0.74	44.4	173	93	0.74	45	-50	-40
46	173.104	78.9588	0.61	36.7	173.1	79	0.61	46	-50	-40
47	174.955	118.966	36.33	2180	175	119	36.33	47	-50	-40
50	179.056	59.0134	0.67	40.5	179.1	59	0.67	50	-50	-40
51	180.066	134.047	0.89	53.6	180.1	134	0.89	51	-50	-40
52	180.912	115.921	36.26	2175.4	180.9	115.9	36.26	52	-50	-40
53	180.966	61.9879	0.56	33.6	181	62	0.56	53	-50	-40
56	188.971	118.966	36.33	2180	189	119	36.33	56	-50	-40
57	191.019	93.0342	0.74	44.3	191	93	0.74	57	-50	-40
60	200.973	79.9572	0.57	34.4	201	80	0.57	60	-50	-40
62	203.107	66.0347	7.04	422.3	203.1	66	7.04	62	-50	-40
64	209.066	59.0134	0.67	40.5	209.1	59	0.67	64	-50	-40
65	209.082	99.9254	7.4	443.9	209.1	99.9	7.4	65	-50	-40
67	210.077	92.0264	4.12	247.4	210.1	92	4.12	67	-50	-40
70	217.108	144.046	6.77	406.2	217.1	144	6.77	70	-50	-40
73	223.028	74.9907	8.19	491.1	223	75	8.19	73	-50	-40
74	226.063	169.065	8.16	489.6	226.1	169.1	8.16	74	-50	-40
77	228.16	117.034	7.32	439.2	228.2	117	7.32	77	-50	-40
78	229.155	163.004	2.4	144	229.2	163	2.4	78	-50	-40
80	236.092	147.045	1.41	84.6	236.1	147	1.41	80	-50	-40
81	239.071	196.052	7.79	467.4	239.1	196.1	7.79	81	-50	-40
82	241.002	99.9254	36.17	2170.1	241	99.9	36.17	82	-50	-40
83	241.083	134.047	1.33	80.1	241.1	134	1.33	83	-50	-40
84	241.086	226.063	8.16	489.5	241.1	226.1	8.16	84	-50	-40
85	241.119	82.0298	4.28	256.5	241.1	82	4.28	85	-50	-40
87	242.176	181.159	7.57	454.3	242.2	181.2	7.57	87	-50	-40
89	243.123	94.0294	7.03	421.6	243.1	94	7.03	89	-50	-40
90	243.16	181.16	8.24	494.6	243.2	181.2	8.24	90	-50	-40
91	244.964	114.989	0.57	34.4	245	115	0.57	91	-50	-40
92	245.093	74.0249	5.27	315.9	245.1	74	5.27	92	-50	-40
93	245.965	70.9984	0.57	34.4	246	71	0.57	93	-50	-40
94	246.905	79.9571	7.21	432.3	246.9	80	7.21	94	-50	-40
95	246.961	114.989	0.57	34.4	247	115	0.57	95	-50	-40
99	255.232	79.9571	13.95	837.2	255.2	80	13.95	99	-50	-40
100	259.097	137.024	7.1	426.2	259.1	137	7.1	100	-50	-40
101	260.045	130.087	1.01	60.5	260	130.1	1.01	101	-50	-40
102	261.134	187.097	6.88	412.6	261.1	187.1	6.88	102	-50	-40
103	262.93	114.989	0.57	34	262.9	115	0.57	103	-50	-40
104	265.147	96.9599	9.11	546.5	265.1	97	9.11	104	-50	-40
107	270.207	225.149	8.31	498.4	270.2	225.1	8.31	107	-50	-40
108	271.061	119.05	7.23	433.9	271.1	119	7.23	108	-50	-40
109	271.097	241.05	3.41	204.8	271.1	241.1	3.41	109	-50	-40
110	271.097	213.055	8.07	484.1	271.1	213.1	8.07	110	-50	-40
111	272.958	86.9935	0.57	34.4	273	87	0.57	111	-50	-40
112	272.958	130.983	36.33	2180	273	131	36.33	112	-50	-40
113	273.113	137.024	7.68	461	273.1	137	7.68	113	-50	-40
114	273.959	86.9935	0.57	34.4	274	87	0.57	114	-50	-40
115	273.959	130.983	36.33	2180	274	131	36.33	115	-50	-40
116	274.956	130.983	36.33	2180	275	131	36.33	116	-50	-40
117	274.956	86.9935	0.57	34.4	275	87	0.57	117	-50	-40
121	277.217	71.0137	12.58	754.9	277.2	71	12.58	121	-50	-40
122	278.915	130.983	0.56	33.6	278.9	131	0.56	122	-50	-40
123	279.232	79.9572	13.33	799.8	279.2	80	13.33	123	-50	-40
124	280.236	79.9571	13.33	799.8	280.2	80	13.33	124	-50	-40
127	282.084	172.977	0.94	56.5	282.1	173	0.94	127	-50	-40
128	282.113	183.044	6.97	418	282.1	183	6.97	128	-50	-40
132	284.129	269.045	6.82	409.4	284.1	269	6.82	132	-50	-40
133	286.06	130.087	1.06	63.6	286.1	130.1	1.06	133	-50	-40
134	286.974	114.989	0.57	34.4	287	115	0.57	134	-50	-40
135	287.035	116.05	1.92	115.3	287	116.1	1.92	135	-50	-40
136	287.222	196.052	7.79	467.5	287.2	196.1	7.79	136	-50	-40
137	287.975	114.989	0.57	34.4	288	115	0.57	137	-50	-40
138	288.936	130.983	36.33	2180	288.9	131	36.33	138	-50	-40
139	288.936	114.988	0.56	33.6	288.9	115	0.56	139	-50	-40
140	289.108	137.024	7.1	425.8	289.1	137	7.1	140	-50	-40
141	290.088	87.0085	0.73	43.6	290.1	87	0.73	141	-50	-40
142	293.098	71.0138	0.69	41.3	293.1	71	0.69	142	-50	-40
145	293.212	184.876	9.75	585.3	293.2	184.9	9.75	145	-50	-40
147	294.029	134.047	1.36	81.6	294	134	1.36	147	-50	-40
148	294.029	94.0295	4.12	247.4	294	94	4.12	148	-50	-40
149	294.946	130.983	0.56	33.6	294.9	131	0.56	149	-50	-40
151	295.067	87.0087	0.71	42.8	295.1	87	0.71	151	-50	-40
152	295.227	80.9163	10.43	625.6	295.2	80.9	10.43	152	-50	-40
153	295.947	86.9934	0.56	33.6	295.9	87	0.56	153	-50	-40
154	296.944	130.983	0.56	33.6	296.9	131	0.56	154	-50	-40
156	297.152	78.9184	9.27	556.3	297.2	78.9	9.27	156	-50	-40
163	301.165	225.149	7.56	453.5	301.2	225.1	7.56	163	-50	-40
165	302.952	130.983	36.33	2180	303	131	36.33	165	-50	-40
166	302.952	114.989	0.57	34.4	303	115	0.57	166	-50	-40
167	303.123	117.034	7.33	440	303.1	117	7.33	167	-50	-40
168	304.913	130.983	36.33	2180	304.9	131	36.33	168	-50	-40
169	307.118	117.034	7.32	439.2	307.1	117	7.32	169	-50	-40
171	308.906	130.983	36.33	2180	308.9	131	36.33	171	-50	-40
172	309.173	61.9883	9.55	573.1	309.2	62	9.55	172	-50	-40
177	311.168	96.9598	13.2	791.8	311.2	97	13.2	177	-50	-40
181	311.168	96.9597	15.05	903.2	311.2	97	15.05	181	-50	-40
183	311.168	99.9253	15.41	924.6	311.2	99.9	15.41	183	-50	-40
186	311.168	79.9571	12.53	751.9	311.2	80	12.53	186	-50	-40
188	311.168	79.957	15.9	953.9	311.2	80	15.9	188	-50	-40
190	311.168	96.9599	17.36	1041.5	311.2	97	17.36	190	-50	-40
191	311.168	184.876	9.72	583	311.2	184.9	9.72	191	-50	-40
192	311.168	79.957	35.93	2155.6	311.2	80	35.93	192	-50	-40
197	311.222	96.96	9.19	551.3	311.2	97	9.19	197	-50	-40
199	312.123	183.045	6.97	418.2	312.1	183	6.97	199	-50	-40
200	314.139	269.046	6.85	411	314.1	269	6.85	200	-50	-40
201	316.968	86.9936	0.57	34.4	317	87	0.57	201	-50	-40
202	318.929	130.983	36.33	2180	318.9	131	36.33	202	-50	-40
203	320.044	120.045	1.42	85.4	320	120	1.42	203	-50	-40
204	322.941	86.9936	0.56	33.6	322.9	87	0.56	204	-50	-40
207	323.168	80.9166	9.6	576.1	323.2	80.9	9.6	207	-50	-40
208	323.942	114.988	0.56	33.6	323.9	115	0.56	208	-50	-40
210	325.183	96.9597	15.05	903.3	325.2	97	15.05	210	-50	-40
211	325.183	79.957	15.9	953.8	325.2	80	15.9	211	-50	-40
212	325.183	279.233	13.32	799.4	325.2	279.2	13.32	212	-50	-40
213	325.183	79.957	35.95	2157.2	325.2	80	35.95	213	-50	-40
214	325.183	79.9571	17.34	1040.4	325.2	80	17.34	214	-50	-40
219	326.124	147.045	1.41	84.6	326.1	147	1.41	219	-50	-40
220	326.129	225.149	7.58	454.9	326.1	225.1	7.58	220	-50	-40
224	327.29	227.201	12.72	763.3	327.3	227.2	12.72	224	-50	-40
229	329.232	167.049	7.76	465.3	329.2	167	7.76	229	-50	-40
232	331.248	225.149	7.59	455.3	331.2	225.1	7.59	232	-50	-40
233	333.04	116.05	1.92	115.3	333	116.1	1.92	233	-50	-40
235	336.957	86.9935	0.57	34.4	337	87	0.57	235	-50	-40
241	341.108	59.0137	0.66	39.7	341.1	59	0.66	241	-50	-40
243	345.134	230.035	1	59.7	345.1	230	1	243	-50	-40
244	345.204	277.217	12.58	754.9	345.2	277.2	12.58	244	-50	-40
245	347.22	279.233	13.34	800.2	347.2	279.2	13.34	245	-50	-40
246	353.108	87.0087	0.73	43.6	353.1	87	0.73	246	-50	-40
247	353.2	233.155	9.69	581.4	353.2	233.2	9.69	247	-50	-40
249	354.203	135.045	6.94	416.6	354.2	135	6.94	249	-50	-40
251	357.103	59.0135	0.69	41.3	357.1	59	0.69	251	-50	-40
253	358.944	86.9936	0.56	33.6	358.9	87	0.56	253	-50	-40
254	361.186	197.118	7.53	451.5	361.2	197.1	7.53	254	-50	-40
255	365.135	203.082	1.97	118.3	365.1	203.1	1.97	255	-50	-40
257	369.336	323.331	15.85	951.2	369.3	323.3	15.85	257	-50	-40
258	371.134	164.047	7.01	420.4	371.1	164	7.01	258	-50	-40
259	377.085	71.0138	0.67	40.1	377.1	71	0.67	259	-50	-40
260	377.181	162.033	6.69	401.7	377.2	162	6.69	260	-50	-40
262	379.233	275.15	13.25	795.3	379.2	275.1	13.25	262	-50	-40
263	380.155	109.029	1.6	96	380.2	109	1.6	263	-50	-40
264	381.231	78.9188	11.04	662.2	381.2	78.9	11.04	264	-50	-40
267	383.352	83.0499	14.8	888	383.4	83	14.8	267	-50	-40
268	385.113	180.042	4.52	271	385.1	180	4.52	268	-50	-40
271	386.939	130.983	0.56	33.6	386.9	131	0.56	271	-50	-40
272	387.114	59.0137	0.66	39.7	387.1	59	0.66	272	-50	-40
274	387.129	236.024	4.12	247.1	387.1	236	4.12	274	-50	-40
275	387.202	59.0137	5.56	333.8	387.2	59	5.56	275	-50	-40
276	387.29	183.012	15.4	923.8	387.3	183	15.4	276	-50	-40
278	387.939	114.988	0.57	34.4	387.9	115	0.57	278	-50	-40
279	388.936	130.983	0.56	33.6	388.9	131	0.56	279	-50	-40
281	389.145	158.036	4.43	266	389.1	158	4.43	281	-50	-40
282	390.916	146.961	0.56	33.6	390.9	147	0.56	282	-50	-40
284	391.171	161.061	3.1	185.8	391.2	161.1	3.1	284	-50	-40
285	391.918	61.9883	0.56	33.6	391.9	62	0.56	285	-50	-40
287	395.192	158.036	4.42	265.2	395.2	158	4.42	287	-50	-40
290	397.225	170.997	9.9	594.1	397.2	171	9.9	290	-50	-40
292	399.347	309.279	15.09	905.5	399.3	309.3	15.09	292	-50	-40
293	400.954	130.983	0.57	34.4	401	131	0.57	293	-50	-40
294	401.145	135.045	7	419.8	401.1	135	7	294	-50	-40
296	401.955	114.988	0.57	34.4	402	115	0.57	296	-50	-40
297	402.916	114.988	0.56	33.6	402.9	115	0.56	297	-50	-40
298	402.916	146.961	36.33	2180	402.9	147	36.33	298	-50	-40
299	403.196	183.012	7.98	478.8	403.2	183	7.98	299	-50	-40
300	404.915	146.961	0.56	33.6	404.9	147	0.56	300	-50	-40
301	407.175	277.217	12.58	754.9	407.2	277.2	12.58	301	-50	-40
303	411.383	183.012	16.91	1014.4	411.4	183	16.91	303	-50	-40
304	416.932	130.983	0.57	34.4	416.9	131	0.57	304	-50	-40
305	416.933	146.961	36.33	2180	416.9	147	36.33	305	-50	-40
307	417.139	180.042	4.52	271.4	417.1	180	4.52	307	-50	-40
308	418.893	146.961	36.33	2180	418.9	147	36.33	308	-50	-40
309	419.155	236.024	4.13	247.8	419.2	236	4.13	309	-50	-40
310	421.33	353.342	17.02	1021.2	421.3	353.3	17.02	310	-50	-40
311	423.09	61.9883	5.77	346	423.1	62	5.77	311	-50	-40
313	423.986	236.024	4.12	247.4	424	236	4.12	313	-50	-40
314	425.071	58.0057	0.64	38.2	425.1	58	0.64	314	-50	-40
317	427.11	183.012	9.27	556.3	427.1	183	9.27	317	-50	-40
318	427.92	172.994	0.57	34.4	427.9	173	0.57	318	-50	-40
320	430.947	114.988	0.57	34.4	430.9	115	0.57	320	-50	-40
321	431.155	153.019	3.35	201	431.2	153	3.35	321	-50	-40
322	431.168	134.047	1.35	80.8	431.2	134	1.35	322	-50	-40
325	431.337	201.113	9.35	560.9	431.3	201.1	9.35	325	-50	-40
327	432.909	146.961	36.33	2180	432.9	147	36.33	327	-50	-40
329	434.87	146.961	36.33	2180	434.9	147	36.33	329	-50	-40
330	435.101	195.102	8.44	506.2	435.1	195.1	8.44	330	-50	-40
332	439.084	128.035	0.73	43.6	439.1	128	0.73	332	-50	-40
333	439.131	309.174	9.54	572.7	439.1	309.2	9.54	333	-50	-40
335	441.176	149.024	6.66	399.4	441.2	149	6.66	335	-50	-40
336	441.252	295.227	9.98	599	441.3	295.2	9.98	336	-50	-40
337	443.191	59.0134	3.25	194.9	443.2	59	3.25	337	-50	-40
338	443.337	309.315	15.45	926.9	443.3	309.3	15.45	338	-50	-40
340	444.977	199.007	8.24	494.2	445	199	8.24	340	-50	-40
341	445.316	307.263	14.34	860.7	445.3	307.3	14.34	341	-50	-40
343	446.151	71.0138	0.66	39.4	446.2	71	0.66	343	-50	-40
344	446.924	146.961	36.33	2180	446.9	147	36.33	344	-50	-40
345	446.975	199.007	8.24	494.1	447	199	8.24	345	-50	-40
346	447.223	134.037	7.33	439.9	447.2	134	7.33	346	-50	-40
347	448.886	146.961	36.33	2180	448.9	147	36.33	347	-50	-40
349	449.275	276.099	7.47	448.4	449.3	276.1	7.47	349	-50	-40
353	455.323	164.047	7	419.8	455.3	164	7	353	-50	-40
354	457.119	128.035	0.74	44.3	457.1	128	0.74	354	-50	-40
355	457.17	130.087	6.92	414.9	457.2	130.1	6.92	355	-50	-40
357	459.046	108.021	1.46	87.7	459	108	1.46	357	-50	-40
358	459.151	149.06	6.94	416.5	459.2	149.1	6.94	358	-50	-40
361	460.167	71.0138	0.66	39.7	460.2	71	0.66	361	-50	-40
362	461.165	236.023	4.09	245.5	461.2	236	4.09	362	-50	-40
363	461.165	61.9883	5.76	345.6	461.2	62	5.76	363	-50	-40
364	462.902	146.961	36.33	2180	462.9	147	36.33	364	-50	-40
365	463.045	101.024	0.64	38.2	463	101	0.64	365	-50	-40
369	467.17	278.115	7.4	443.9	467.2	278.1	7.4	369	-50	-40
370	469.266	164.048	6.98	419	469.3	164	6.98	370	-50	-40
371	470.151	128.035	0.75	45.1	470.2	128	0.75	371	-50	-40
372	471.075	101.024	0.64	38.2	471.1	101	0.64	372	-50	-40
375	472.925	114.988	0.56	33.6	472.9	115	0.56	375	-50	-40
376	473.161	71.0138	0.66	39.7	473.2	71	0.66	376	-50	-40
378	475.13	128.035	0.71	42.8	475.1	128	0.71	378	-50	-40
379	477.146	71.0138	0.66	39.7	477.1	71	0.66	379	-50	-40
382	480.309	163.112	12.87	772.4	480.3	163.1	12.87	382	-50	-40
383	480.309	80.9646	11.42	684.9	480.3	81	11.42	383	-50	-40
384	483.2	134.037	7.33	439.6	483.2	134	7.33	384	-50	-40
385	483.272	96.9599	10.82	649.2	483.3	97	10.82	385	-50	-40
387	485.278	315.254	10.03	602	485.3	315.3	10.03	387	-50	-40
390	489.145	128.035	0.75	45.1	489.1	128	0.75	390	-50	-40
392	489.343	145.027	8.49	509.4	489.3	145	8.49	392	-50	-40
394	491.176	255.088	5.48	328.9	491.2	255.1	5.48	394	-50	-40
396	493.228	197.117	7.27	436.1	493.2	197.1	7.27	396	-50	-40
401	500.918	130.983	0.56	33.6	500.9	131	0.56	401	-50	-40
403	501.919	114.988	0.56	33.6	501.9	115	0.56	403	-50	-40
404	502.918	114.988	0.56	33.7	502.9	115	0.56	404	-50	-40
405	503.161	59.0136	0.65	39	503.2	59	0.65	405	-50	-40
407	503.394	281.248	14.14	848.3	503.4	281.2	14.14	407	-50	-40
408	503.918	114.988	0.56	33.7	503.9	115	0.56	408	-50	-40
409	505.113	282.029	4.12	247.4	505.1	282	4.12	409	-50	-40
410	507.156	71.0138	0.67	40.5	507.2	71	0.67	410	-50	-40
413	511.304	145.029	12.09	725.6	511.3	145	12.09	413	-50	-40
414	513.085	87.0089	0.67	40.5	513.1	87	0.67	414	-50	-40
416	515.138	59.0134	5.18	311	515.1	59	5.18	416	-50	-40
417	515.161	128.035	0.74	44.3	515.2	128	0.74	417	-50	-40
419	516.896	158.978	0.56	33.6	516.9	159	0.56	419	-50	-40
420	517.897	158.978	0.56	33.6	517.9	159	0.56	420	-50	-40
421	518.896	158.978	0.56	33.6	518.9	159	0.56	421	-50	-40
422	519.205	61.9883	2.05	122.9	519.2	62	2.05	422	-50	-40
423	520.891	158.978	0.56	33.7	520.9	159	0.56	423	-50	-40
424	521.171	89.0243	0.67	40.5	521.2	89	0.67	424	-50	-40
425	521.236	80.9167	3	179.9	521.2	80.9	3	425	-50	-40
426	523.166	153.019	3.91	234.5	523.2	153	3.91	426	-50	-40
428	525.43	395.388	18.33	1099.6	525.4	395.4	18.33	428	-50	-40
429	526.314	279.232	10.74	644.6	526.3	279.2	10.74	429	-50	-40
430	527.143	61.9881	5.19	311.4	527.1	62	5.19	430	-50	-40
431	527.446	423.42	19.37	1162	527.4	423.4	19.37	431	-50	-40
432	528.042	128.035	0.74	44.3	528	128	0.74	432	-50	-40
434	529.304	197.028	10.06	603.5	529.3	197	10.06	434	-50	-40
435	529.388	411.383	15.6	936	529.4	411.4	15.6	435	-50	-40
436	529.425	395.388	18.33	1099.5	529.4	395.4	18.33	436	-50	-40
438	530.912	158.978	0.57	34.4	530.9	159	0.57	438	-50	-40
439	531.132	190.027	4.53	272	531.1	190	4.53	439	-50	-40
440	531.367	461.361	14.84	890.4	531.4	461.4	14.84	440	-50	-40
441	531.912	158.978	0.57	34.4	531.9	159	0.57	441	-50	-40
442	532.873	174.956	36.33	2180	532.9	175	36.33	442	-50	-40
443	533.13	124.991	6.64	398.2	533.1	125	6.64	443	-50	-40
444	533.255	431.315	13.47	808.2	533.3	431.3	13.47	444	-50	-40
445	533.454	255.232	13.95	837.1	533.5	255.2	13.95	445	-50	-40
446	534.873	174.955	36.33	2180	534.9	175	36.33	446	-50	-40
448	540.329	112.985	11.41	684.5	540.3	113	11.41	448	-50	-40
449	542.828	251.071	8.73	524.1	542.8	251.1	8.73	449	-50	-40
451	546.889	174.955	36.33	2180	546.9	175	36.33	451	-50	-40
452	548.85	174.956	36.33	2180	548.9	175	36.33	452	-50	-40
453	549.167	59.0135	0.66	39.7	549.2	59	0.66	453	-50	-40
454	549.428	255.232	13.96	837.5	549.4	255.2	13.96	454	-50	-40
455	552.844	174.956	36.33	2180	552.8	175	36.33	455	-50	-40
456	553.462	449.436	19.24	1154.4	553.5	449.4	19.24	456	-50	-40
460	559.312	197.028	10.72	643.1	559.3	197	10.72	460	-50	-40
461	560.476	96.9597	13.32	799.4	560.5	97	13.32	461	-50	-40
462	561.215	59.0138	7.33	440	561.2	59	7.33	462	-50	-40
463	561.327	177.092	11.48	688.7	561.3	177.1	11.48	463	-50	-40
464	562.314	241.218	10.09	605.4	562.3	241.2	10.09	464	-50	-40
465	562.865	174.956	36.33	2180	562.9	175	36.33	465	-50	-40
466	563.14	312.126	6.57	394.4	563.1	312.1	6.57	466	-50	-40
467	564.33	415.941	10.83	649.9	564.3	415.9	10.83	467	-50	-40
468	564.828	174.956	36.33	2180	564.8	175	36.33	468	-50	-40
469	566.345	145.029	11.69	701.5	566.3	145	11.69	469	-50	-40
471	571.288	411.244	10.55	633.2	571.3	411.2	10.55	471	-50	-40
472	577.155	89.0241	6.65	399.1	577.2	89	6.65	472	-50	-40
473	577.423	475.342	12.57	754.2	577.4	475.3	12.57	473	-50	-40
474	578.844	174.956	36.33	2180	578.8	175	36.33	474	-50	-40
475	579.207	311.056	6.68	400.7	579.2	311.1	6.68	475	-50	-40
476	581.222	191.056	6.59	395.2	581.2	191.1	6.59	476	-50	-40
477	581.454	96.9599	13.33	799.8	581.5	97	13.33	477	-50	-40
478	583.202	68.9954	5.41	324.4	583.2	69	5.41	478	-50	-40
480	585.288	130.087	1.03	61.8	585.3	130.1	1.03	480	-50	-40
481	586.046	128.035	0.75	45.1	586	128	0.75	481	-50	-40
482	587.364	293.178	10.14	608.1	587.4	293.2	10.14	482	-50	-40
483	592.209	89.0243	0.67	40.5	592.2	89	0.67	483	-50	-40
484	592.859	174.956	36.33	2180	592.9	175	36.33	484	-50	-40
485	593.151	149.024	6.6	396.1	593.2	149	6.6	485	-50	-40
486	595.203	134.037	6.61	396.7	595.2	134	6.61	486	-50	-40
487	595.288	441.252	9.97	598.2	595.3	441.3	9.97	487	-50	-40
488	595.509	283.266	20.77	1246.4	595.5	283.3	20.77	488	-50	-40
489	597.048	152.96	0.66	39.4	597	153	0.66	489	-50	-40
490	597.429	96.96	13.33	799.8	597.4	97	13.33	490	-50	-40
491	598.54	325.183	17.33	1039.6	598.5	325.2	17.33	491	-50	-40
492	599.319	461.326	11.82	709.3	599.3	461.3	11.82	492	-50	-40
493	607.255	473.29	12.33	740.1	607.3	473.3	12.33	493	-50	-40
495	609.145	311.056	6.66	399.9	609.1	311.1	6.66	495	-50	-40
498	613.213	61.9881	5.62	337.2	613.2	62	5.62	498	-50	-40
499	613.468	179.038	13.29	797.5	613.5	179	13.29	499	-50	-40
500	614.217	61.9883	5.61	336.5	614.2	62	5.61	500	-50	-40
501	614.33	469.283	11.34	680.4	614.3	469.3	11.34	501	-50	-40
502	616.898	158.978	0.57	34	616.9	159	0.57	502	-50	-40
503	617.899	158.978	0.57	34	617.9	159	0.57	503	-50	-40
504	618.476	399.346	15.09	905.6	618.5	399.3	15.09	504	-50	-40
505	619.37	359.111	10.16	609.6	619.4	359.1	10.16	505	-50	-40
508	621.246	128.035	0.74	44.3	621.2	128	0.74	508	-50	-40
511	623.239	96.9597	7.21	432.3	623.2	97	7.21	511	-50	-40
512	623.25	429.336	12.34	740.5	623.2	429.3	12.34	512	-50	-40
513	623.344	311.168	9.74	584.6	623.3	311.2	9.74	513	-50	-40
516	632.203	128.035	0.73	43.6	632.2	128	0.73	516	-50	-40
518	633.436	96.9596	15.03	901.8	633.4	97	15.03	518	-50	-40
519	634.256	128.035	0.75	45.1	634.3	128	0.75	519	-50	-40
520	634.516	78.9186	17.31	1038.8	634.5	78.9	17.31	520	-50	-40
521	635.214	133.014	0.7	42	635.2	133	0.7	521	-50	-40
522	637.183	128.035	0.73	43.5	637.2	128	0.73	522	-50	-40
526	643.223	201.113	6.5	390	643.2	201.1	6.5	526	-50	-40
527	643.223	401.144	4.58	274.7	643.2	401.1	4.58	527	-50	-40
528	643.331	241.218	9.6	576.1	643.3	241.2	9.6	528	-50	-40
529	643.425	96.9599	13.33	799.8	643.4	97	13.33	529	-50	-40
531	645.325	311.168	9.78	586.8	645.3	311.2	9.78	531	-50	-40
533	649.206	275.201	8.39	503.6	649.2	275.2	8.39	533	-50	-40
535	651.222	179.071	8.24	494.6	651.2	179.1	8.24	535	-50	-40
536	651.374	325.183	10.26	615.7	651.4	325.2	10.26	536	-50	-40
537	651.474	255.232	17.36	1041.8	651.5	255.2	17.36	537	-50	-40
539	656.46	399.346	15.08	904.8	656.5	399.3	15.08	539	-50	-40
540	656.581	515.409	17.88	1072.9	656.6	515.4	17.88	540	-50	-40
542	659.487	78.9185	16.88	1012.8	659.5	78.9	16.88	542	-50	-40
543	661.468	311.223	15.69	941.3	661.5	311.2	15.69	543	-50	-40
544	661.503	255.232	17.37	1042	661.5	255.2	17.37	544	-50	-40
546	662.549	283.263	18.15	1088.9	662.5	283.3	18.15	546	-50	-40
547	664.418	307.264	12.16	729.8	664.4	307.3	12.16	547	-50	-40
548	664.45	255.232	16.94	1016.7	664.5	255.2	16.94	548	-50	-40
550	665.215	145.061	0.64	38.2	665.2	145.1	0.64	550	-50	-40
551	665.415	162.055	15.07	904.1	665.4	162.1	15.07	551	-50	-40
552	666.449	255.232	16.94	1016.6	666.4	255.2	16.94	552	-50	-40
554	671.602	525.428	18.3	1098.1	671.6	525.4	18.3	554	-50	-40
555	673.357	325.183	10.27	616.4	673.4	325.2	10.27	555	-50	-40
557	677.499	311.221	15.68	940.6	677.5	311.2	15.68	557	-50	-40
558	678.466	80.9163	17.32	1039.5	678.5	80.9	17.32	558	-50	-40
559	678.808	174.956	36.33	2180	678.8	175	36.33	559	-50	-40
560	679.406	339.199	10.95	656.8	679.4	339.2	10.95	560	-50	-40
561	680.465	78.9183	17.33	1039.6	680.5	78.9	17.33	561	-50	-40
562	681.411	175.039	14.85	891.1	681.4	175	14.85	562	-50	-40
564	683.224	179.056	0.67	40.5	683.2	179.1	0.67	564	-50	-40
565	684.613	543.441	18.75	1125	684.6	543.4	18.75	565	-50	-40
566	686.475	279.232	16.12	967.2	686.5	279.2	16.12	566	-50	-40
568	687.358	353.2	9.7	582	687.4	353.2	9.7	568	-50	-40
569	687.479	279.232	16.12	967.3	687.5	279.2	16.12	569	-50	-40
570	687.504	175.04	14.48	869	687.5	175	14.48	570	-50	-40
573	692.559	515.408	17.89	1073.2	692.6	515.4	17.89	573	-50	-40
574	692.824	174.955	36.33	2180	692.8	175	36.33	574	-50	-40
575	694.48	279.232	17.71	1062.8	694.5	279.2	17.71	575	-50	-40
577	697.399	337.204	10.79	647.7	697.4	337.2	10.79	577	-50	-40
579	698.519	277.216	15.73	943.6	698.5	277.2	15.73	579	-50	-40
583	700.49	275.201	16.4	983.9	700.5	275.2	16.4	583	-50	-40
587	706.498	555.478	18.14	1088.4	706.5	555.5	18.14	587	-50	-40
588	706.575	525.43	18.31	1098.8	706.6	525.4	18.31	588	-50	-40
589	707.485	545.419	15.8	948.1	707.5	545.4	15.8	589	-50	-40
590	708.497	555.48	18.15	1088.8	708.5	555.5	18.15	590	-50	-40
591	712.49	526.485	16.28	977	712.5	526.5	16.28	591	-50	-40
592	712.536	513.395	16.02	961.1	712.5	513.4	16.02	592	-50	-40
596	716.486	551.307	14.74	884.3	716.5	551.3	14.74	596	-50	-40
597	716.522	171.102	17.27	1036.5	716.5	171.1	17.27	597	-50	-40
600	719.203	133.014	0.69	41.3	719.2	133	0.69	600	-50	-40
601	719.577	511.414	17.89	1073.2	719.6	511.4	17.89	601	-50	-40
603	721.5	513.394	16.03	961.8	721.5	513.4	16.03	603	-50	-40
605	723.021	133.014	0.67	40.5	723	133	0.67	605	-50	-40
606	723.502	539.288	6.83	409.8	723.5	539.3	6.83	606	-50	-40
607	726.549	551.307	16.34	980.3	726.5	551.3	16.34	607	-50	-40
608	728.522	145.029	16.21	972.5	728.5	145	16.21	608	-50	-40
609	728.521	125.024	17.06	1023.5	728.5	125	17.06	609	-50	-40
611	730.501	80.9162	15.09	905.6	730.5	80.9	15.09	611	-50	-40
612	731.485	197.117	15.45	926.9	731.5	197.1	15.45	612	-50	-40
617	734.605	553.462	19.21	1152.9	734.6	553.5	19.21	617	-50	-40
618	735.515	339.199	16.32	979.3	735.5	339.2	16.32	618	-50	-40
619	736.491	515.409	15.89	953.2	736.5	515.4	15.89	619	-50	-40
620	736.508	511.415	17.9	1073.7	736.5	511.4	17.9	620	-50	-40
621	738.505	526.484	16.28	977.1	738.5	526.5	16.28	621	-50	-40
622	738.506	339.325	14.98	898.7	738.5	339.3	14.98	622	-50	-40
624	740.522	279.232	16.82	1009	740.5	279.2	16.82	624	-50	-40
627	742.537	551.307	17.4	1044.3	742.5	551.3	17.4	627	-50	-40
628	742.537	543.439	16.49	989.6	742.5	543.4	16.49	628	-50	-40
631	745.271	205.051	6.76	405.4	745.3	205.1	6.76	631	-50	-40
632	745.501	277.216	15.71	942.8	745.5	277.2	15.71	632	-50	-40
634	747.516	311.221	16.09	965.4	747.5	311.2	16.09	634	-50	-40
637	749.532	433.261	16.58	994.5	749.5	433.3	16.58	637	-50	-40
638	750.523	525.429	18.31	1098.8	750.5	525.4	18.31	638	-50	-40
639	752.522	525.428	18.31	1098.8	752.5	525.4	18.31	639	-50	-40
640	753.526	525.43	18.31	1098.8	753.5	525.4	18.31	640	-50	-40
641	754.502	235.1	14.62	877.4	754.5	235.1	14.62	641	-50	-40
643	754.581	271.226	16.99	1019.6	754.6	271.2	16.99	643	-50	-40
644	756.517	291.195	15.77	945.9	756.5	291.2	15.77	644	-50	-40
645	756.553	279.232	16.83	1009.8	756.6	279.2	16.83	645	-50	-40
648	762.528	551.307	16.34	980.7	762.5	551.3	16.34	648	-50	-40
650	763.2	275.201	8.39	503.6	763.2	275.2	8.39	650	-50	-40
651	764.54	539.445	18.76	1125.5	764.5	539.4	18.76	651	-50	-40
652	766.5	339.199	15.38	922.7	766.5	339.2	15.38	652	-50	-40
653	766.537	311.222	16.09	965.6	766.5	311.2	16.09	653	-50	-40
654	767.187	207.051	0.65	39	767.2	207.1	0.65	654	-50	-40
655	768.597	515.408	17.35	1040.7	768.6	515.4	17.35	655	-50	-40
658	770.569	297.243	17.15	1028.9	770.6	297.2	17.15	658	-50	-40
659	772.556	551.307	16.34	980.1	772.6	551.3	16.34	659	-50	-40
660	774.527	145.029	15.91	954.3	774.5	145	15.91	660	-50	-40
662	776.543	297.244	16.64	998.4	776.5	297.2	16.64	662	-50	-40
664	778.515	145.029	16.22	973	778.5	145	16.22	664	-50	-40
669	782.613	297.243	17.74	1064.4	782.6	297.2	17.74	669	-50	-40
671	785.541	211.133	16.64	998.2	785.5	211.1	16.64	671	-50	-40
672	786.528	367.357	15.8	947.8	786.5	367.4	15.8	672	-50	-40
673	786.571	297.243	16.64	998.3	786.6	297.2	16.64	673	-50	-40
674	788.542	145.029	16.2	972.3	788.5	145	16.2	674	-50	-40
675	789.489	513.394	16.02	961	789.5	513.4	16.02	675	-50	-40
676	789.514	277.215	14.07	843.9	789.5	277.2	14.07	676	-50	-40
677	789.526	255.232	16.94	1016.7	789.5	255.2	16.94	677	-50	-40
678	791.527	584.524	16.94	1016.6	791.5	584.5	16.94	678	-50	-40
679	793.513	145.029	15.84	950.4	793.5	145	15.84	679	-50	-40
680	794.496	676.486	15.32	919.3	794.5	676.5	15.32	680	-50	-40
684	796.63	626.573	18.11	1086.7	796.6	626.6	18.11	684	-50	-40
685	797.541	241.216	16.5	990.2	797.5	241.2	16.5	685	-50	-40
686	799.556	584.524	16.94	1016.7	799.6	584.5	16.94	686	-50	-40
687	800.542	279.232	16.08	964.9	800.5	279.2	16.08	687	-50	-40
688	800.623	611.5	17.47	1048.2	800.6	611.5	17.47	688	-50	-40
689	801.572	346.258	17.51	1050.7	801.6	346.3	17.51	689	-50	-40
690	801.628	360.273	17.43	1045.8	801.6	360.3	17.43	690	-50	-40
691	802.558	112.985	16.49	989.3	802.6	113	16.49	691	-50	-40
692	803.496	397.135	15.25	915.1	803.5	397.1	15.25	692	-50	-40
693	803.543	78.9183	17.29	1037.3	803.5	78.9	17.29	693	-50	-40
694	804.538	187.097	14.55	872.7	804.5	187.1	14.55	694	-50	-40
695	805.486	283.263	15.02	901.4	805.5	283.3	15.02	695	-50	-40
696	805.533	241.216	16.22	973.1	805.5	241.2	16.22	696	-50	-40
697	806.479	277.216	16.34	980.3	806.5	277.2	16.34	697	-50	-40
698	808.475	551.305	16.34	980.7	808.5	551.3	16.34	698	-50	-40
700	808.767	174.955	36.33	2180	808.8	175	36.33	700	-50	-40
701	809.516	80.9162	15.92	955	809.5	80.9	15.92	701	-50	-40
702	810.645	640.588	18.57	1114	810.6	640.6	18.57	702	-50	-40
703	811.497	631.457	15.74	944.3	811.5	631.5	15.74	703	-50	-40
705	813.526	241.216	16.51	990.8	813.5	241.2	16.51	705	-50	-40
706	813.571	78.9184	17.29	1037.2	813.6	78.9	17.29	706	-50	-40
707	814.558	145.029	16.37	982	814.6	145	16.37	707	-50	-40
708	814.6	598.537	17.35	1041.1	814.6	598.5	17.35	708	-50	-40
709	814.639	625.518	17.82	1069.2	814.6	625.5	17.82	709	-50	-40
711	815.542	112.985	17.16	1029.6	815.5	113	17.16	711	-50	-40
712	816.484	560.229	11	659.8	816.5	560.2	11	712	-50	-40
713	816.574	145.029	16.82	1009.3	816.6	145	16.82	713	-50	-40
714	817.511	59.0137	15.49	929.2	817.5	59	15.49	714	-50	-40
715	817.558	582.544	17.63	1057.7	817.6	582.5	17.63	715	-50	-40
717	818.552	681.41	14.89	893.3	818.6	681.4	14.89	717	-50	-40
718	819.501	397.134	15.3	917.7	819.5	397.1	15.3	718	-50	-40
719	819.524	631.455	15.73	943.6	819.5	631.5	15.73	719	-50	-40
720	819.548	112.985	16.5	990	819.5	113	16.5	720	-50	-40
722	820.56	578.514	17.16	1029.6	820.6	578.5	17.16	722	-50	-40
723	821.539	311.22	16.12	966.9	821.5	311.2	16.12	723	-50	-40
725	823.556	241.216	16.51	990.4	823.6	241.2	16.51	725	-50	-40
726	824.542	661.465	15.69	941.4	824.5	661.5	15.69	726	-50	-40
727	824.66	624.591	18.97	1138.4	824.7	624.6	18.97	727	-50	-40
730	826.557	279.232	16.09	965.6	826.6	279.2	16.09	730	-50	-40
732	827.587	582.544	17.63	1057.9	827.6	582.5	17.63	732	-50	-40
734	828.655	374.29	18.25	1095	828.7	374.3	18.25	734	-50	-40
735	830.589	112.985	17.15	1028.8	830.6	113	17.15	735	-50	-40
736	831.501	607.417	15.21	912.4	831.5	607.4	15.21	736	-50	-40
737	833.476	61.9881	16.94	1016.7	833.5	62	16.94	737	-50	-40
738	833.516	575.433	15.54	932.2	833.5	575.4	15.54	738	-50	-40
739	833.564	145.029	16.83	1009.7	833.6	145	16.83	739	-50	-40
742	836.586	311.078	6.87	412.4	836.6	311.1	6.87	742	-50	-40
743	838.677	638.609	19.45	1166.9	838.7	638.6	19.45	743	-50	-40
746	841.513	607.416	15.18	910.9	841.5	607.4	15.18	746	-50	-40
749	842.635	626.571	18.11	1086.7	842.6	626.6	18.11	749	-50	-40
750	842.671	608.562	18.64	1118.6	842.7	608.6	18.64	750	-50	-40
751	843.528	279.232	15.68	941	843.5	279.2	15.68	751	-50	-40
752	844.512	78.9184	15.13	907.9	844.5	78.9	15.13	752	-50	-40
753	844.605	346.258	17.52	1051	844.6	346.3	17.52	753	-50	-40
755	847.532	311.294	15.84	950.4	847.5	311.3	15.84	755	-50	-40
757	848.522	255.232	17.35	1041	848.5	255.2	17.35	757	-50	-40
758	848.583	112.985	17.16	1029.6	848.6	113	17.16	758	-50	-40
759	849.512	613.506	14.08	844.7	849.5	613.5	14.08	759	-50	-40
760	850.615	625.517	17.82	1069.2	850.6	625.5	17.82	760	-50	-40
761	852.559	215.128	12.98	778.5	852.6	215.1	12.98	761	-50	-40
763	853.445	631.458	15.74	944.4	853.4	631.5	15.74	763	-50	-40
764	855.501	590.443	14.84	890.4	855.5	590.4	14.84	764	-50	-40
765	856.448	631.457	15.74	944.4	856.4	631.5	15.74	765	-50	-40
767	856.535	96.9598	10.83	649.6	856.5	97	10.83	767	-50	-40
768	856.65	640.586	18.57	1114	856.6	640.6	18.57	768	-50	-40
769	856.686	622.576	19.1	1146	856.7	622.6	19.1	769	-50	-40
770	857.517	616.46	15.22	913.2	857.5	616.5	15.22	770	-50	-40
771	858.532	581.299	10.9	653.7	858.5	581.3	10.9	771	-50	-40
772	858.621	656.582	17.89	1073.7	858.6	656.6	17.89	772	-50	-40
773	859.476	241.216	16.52	991	859.5	241.2	16.52	773	-50	-40
774	859.665	678.636	21.15	1268.9	859.7	678.6	21.15	774	-50	-40
775	860.638	624.591	18.97	1138.2	860.6	624.6	18.97	775	-50	-40
777	861.508	582.544	17.63	1057.9	861.5	582.5	17.63	777	-50	-40
778	861.546	279.232	16.08	964.6	861.5	279.2	16.08	778	-50	-40
779	863.619	642.566	17.47	1048	863.6	642.6	17.47	779	-50	-40
780	864.632	374.291	18.25	1095	864.6	374.3	18.25	780	-50	-40
781	866.632	374.29	18.25	1095	866.6	374.3	18.25	781	-50	-40
782	870.666	624.592	18.97	1138.2	870.7	624.6	18.97	782	-50	-40
783	870.702	636.592	19.56	1173.4	870.7	636.6	19.56	783	-50	-40
785	874.661	374.292	18.25	1095	874.7	374.3	18.25	785	-50	-40
786	876.559	112.985	16.49	989.2	876.6	113	16.49	786	-50	-40
787	877.543	623.45	14.75	885	877.5	623.4	14.75	787	-50	-40
788	877.635	625.518	17.82	1069.2	877.6	625.5	17.82	788	-50	-40
789	877.658	279.233	13.33	799.8	877.7	279.2	13.33	789	-50	-40
790	878.555	626.573	18.11	1086.7	878.6	626.6	18.11	790	-50	-40
791	878.647	608.564	18.64	1118.6	878.6	608.6	18.64	791	-50	-40
792	880.55	642.566	17.46	1047.9	880.5	642.6	17.46	792	-50	-40
793	883.517	255.232	12.18	730.9	883.5	255.2	12.18	793	-50	-40
794	883.665	355.322	20.28	1216.8	883.7	355.3	20.28	794	-50	-40
795	888.676	608.562	18.65	1118.7	888.7	608.6	18.65	795	-50	-40
796	890.572	640.587	18.54	1112.5	890.6	640.6	18.54	796	-50	-40
798	892.57	640.588	18.54	1112.6	892.6	640.6	18.54	798	-50	-40
799	892.663	622.576	19.1	1145.9	892.7	622.6	19.1	799	-50	-40
800	894.566	625.515	17.82	1069.2	894.6	625.5	17.82	800	-50	-40
801	898.578	578.514	17.16	1029.6	898.6	578.5	17.16	801	-50	-40
803	899.532	582.547	17.64	1058.5	899.5	582.5	17.64	803	-50	-40
806	902.692	622.577	19.1	1146	902.7	622.6	19.1	806	-50	-40
807	904.586	624.592	18.96	1137.6	904.6	624.6	18.96	807	-50	-40
808	905.666	608.562	18.64	1118.6	905.7	608.6	18.64	808	-50	-40
809	908.581	374.29	18.25	1095	908.6	374.3	18.25	809	-50	-40
811	913.587	279.232	16.06	963.7	913.6	279.2	16.06	811	-50	-40
812	914.59	279.232	16.06	963.4	914.6	279.2	16.06	812	-50	-40
813	915.527	642.568	17.51	1050.7	915.5	642.6	17.51	813	-50	-40
814	915.602	255.231	16.45	987	915.6	255.2	16.45	814	-50	-40
815	917.62	61.9883	16.94	1016.6	917.6	62	16.94	815	-50	-40
816	919.683	622.576	19.1	1145.9	919.7	622.6	19.1	816	-50	-40
817	920.601	680.617	19.43	1165.8	920.6	680.6	19.43	817	-50	-40
818	922.597	608.562	18.65	1119.3	922.6	608.6	18.65	818	-50	-40
819	928.632	625.515	17.82	1069.2	928.6	625.5	17.82	819	-50	-40
820	929.62	269.248	16.76	1005.8	929.6	269.2	16.76	820	-50	-40
821	932.618	694.634	19.9	1193.9	932.6	694.6	19.9	821	-50	-40
822	935.571	714.506	15.27	916.2	935.6	714.5	15.27	822	-50	-40
824	936.613	651.343	19.1	1146	936.6	651.3	19.1	824	-50	-40
825	937.586	745.5	15.69	941.3	937.6	745.5	15.69	825	-50	-40
826	937.609	277.216	16.89	1013.5	937.6	277.2	16.89	826	-50	-40
827	938.613	651.342	19.1	1146	938.6	651.3	19.1	827	-50	-40
828	938.653	398.362	18.96	1137.6	938.7	398.4	18.96	828	-50	-40
829	939.602	281.248	16.08	964.6	939.6	281.2	16.08	829	-50	-40
831	941.618	740.566	16.63	997.7	941.6	740.6	16.63	831	-50	-40
832	943.634	397.135	17.07	1024.3	943.6	397.1	17.07	832	-50	-40
833	947.593	728.521	16.17	970.2	947.6	728.5	16.17	833	-50	-40
834	950.627	636.593	19.57	1174.2	950.6	636.6	19.57	834	-50	-40
836	952.736	78.9183	18.75	1125	952.7	78.9	18.75	836	-50	-40
837	953.596	718.537	16.94	1016.6	953.6	718.5	16.94	837	-50	-40
838	956.663	728.64	18.64	1118.6	956.7	728.6	18.64	838	-50	-40
839	959.592	255.237	16.06	963.4	959.6	255.2	16.06	839	-50	-40
840	960.597	281.247	16.06	963.5	960.6	281.2	16.06	840	-50	-40
841	961.608	112.985	16.45	987	961.6	113	16.45	841	-50	-40
842	962.72	686.593	17.93	1076	962.7	686.6	17.93	842	-50	-40
843	963.624	718.537	16.94	1016.6	963.6	718.5	16.94	843	-50	-40
844	969.544	293.178	10.12	607.3	969.5	293.2	10.12	844	-50	-40
845	971.548	714.506	15.27	916.2	971.5	714.5	15.27	845	-50	-40
846	973.466	311.168	9.75	585	973.5	311.2	9.75	846	-50	-40
847	973.609	726.55	16.35	980.9	973.6	726.5	16.35	847	-50	-40
849	979.611	728.521	17.07	1024.2	979.6	728.5	17.07	849	-50	-40
850	981.577	714.506	15.27	916.2	981.6	714.5	15.27	850	-50	-40
851	981.614	397.134	17.07	1024.2	981.6	397.1	17.07	851	-50	-40
852	982.685	728.651	18.65	1119.1	982.7	728.7	18.65	852	-50	-40
853	983.592	415.225	15.69	941.3	983.6	415.2	15.69	853	-50	-40
854	985.607	281.247	16.08	964.9	985.6	281.2	16.08	854	-50	-40
855	987.624	740.566	16.63	997.6	987.6	740.6	16.63	855	-50	-40
856	989.64	397.135	17.07	1024.3	989.6	397.1	17.07	856	-50	-40
857	995.594	714.506	15.27	916.2	995.6	714.5	15.27	857	-50	-40
858	998.568	714.506	15.27	916.2	998.6	714.5	15.27	858	-50	-40
859	998.719	80.9164	17.33	1039.7	998.7	80.9	17.33	859	-50	-40
860	1000.73	281.247	17.75	1064.8	1000.7	281.2	17.75	860	-50	-40
861	1006.63	397.134	17.07	1024.2	1006.6	397.1	17.07	861	-50	-40
862	1015.5	714.506	15.27	916.2	1015.5	714.5	15.27	862	-50	-40
863	1015.51	325.183	10.25	615.3	1015.5	325.2	10.25	863	-50	-40
864	1025.56	397.134	17.07	1024.2	1025.6	397.1	17.07	864	-50	-40
865	1037.55	595.289	9.98	598.9	1037.5	595.3	9.98	865	-50	-40
866	1045.75	275.2	14.03	841.8	1045.8	275.2	14.03	866	-50	-40
867	1182.88	842.67	18.65	1118.7	1182.9	842.7	18.65	867	-50	-40
868	1456.08	714.506	16.7	1002	1456.1	714.5	16.7	868	-50	-40
869	1471.03	279.232	16.06	963.4	1471	279.2	16.06	869	-50	-40
