# Supplementary material for: Traceability Research on Dendrobium devonianum Based on SWATHtoMRM
Source: Foods. 2023 Sep 28;12(19):3608. doi: 10.3390/foods12193608 (PMC10572708; doi:10.3390/foods12193608)
Supplement: Supplementary file 1 [file foods-12-03608-s001.zip › Supplementary S2. MRMTransition peak area.xlsx]

## Sheet: MRMTransition Positive 
ft.idx	10	17	25	29	35	36	41	44	47	54	56	57	62	71	74	75	79	97	103	109	119	134	138	157	171	183	215	239	249	267	274	281	290	292	296	297	327	335	336	338	345	346	365	379	390	400	414	444	445
Sample Name	Area	Area	Area	Area	Area	Area	Area	Area	Area	Area	Area	Area	Area	Area	Area	Area	Area	Area	Area	Area	Area	Area	Area	Area	Area	Area	Area	Area	Area	Area	Area	Area	Area	Area	Area	Area	Area	Area	Area	Area	Area	Area	Area	Area	Area	Area	Area	Area	Area
QC1	82600	439000	27000000	643000	1670000	139000	1620000	141000	1980000	2090000	6900000	6100000	8480	623000	1060000	13900	1920000	155000	94800	363000	6820000	52600	190000	177000	3470000	127000	95000	34100	92200	132000	421000	320000	421000	213000	1390000	1700000	15400	6490	107000	155000	45300	391000	512000	634000	416000	10600000	2390000	726000	698000
S1	20600	429000	24200000	857000	1640000	141000	1140000	686000	1640000	1590000	9440000	8520000	10200	101000	832000	494	835000	158000	111000	366000	5280000	45400	185000	187000	46500	4020	222000	50800	89200	101000	367000	178000	408000	104000	1830000	2360000	16800	6640	118000	34700	26100	375000	838000	610000	315000	11400000	1230000	412000	662000
S2	49100	416000	25300000	1280000	963000	150000	618000	377000	1450000	4100000	7610000	6610000	1250	204000	855000	44900	669000	160000	51600	368000	2980000	50200	183000	195000	5080000	112000	120000	34000	99400	90000	322000	119000	418000	50700	4280000	5230000	16000	9630	103000	12300	16400	360000	1040000	600000	1430000	9820000	484000	628000	570000
S3	41300	424000	19800000	1170000	381000	148000	223000	296000	1240000	6980000	7240000	6310000	3080	159000	758000	448	568000	167000	39100	346000	1100000	48300	177000	187000	5650000	162000	83100	24700	97100	63500	384000	101000	374000	16800	4980000	5450000	10700	8300	99800	11900	14100	422000	967000	614000	2040000	10000000	325000	689000	625000
S4	18700	419000	33600000	510000	1900000	137000	1290000	389000	1610000	2310000	2310000	2160000	1380	46200	888000	406	767000	171000	50500	362000	6320000	48800	190000	182000	160000	2380	327000	62400	92900	73200	330000	83600	391000	16600	1460000	1860000	11200	10200	109000	5560	9700	342000	823000	577000	125000	11700000	548000	585000	687000
S5	11400	406000	28000000	339000	2680000	145000	1420000	440000	1130000	608000	6110000	5450000	7520	59000	848000	13700	847000	150000	95600	353000	6620000	57000	176000	182000	10700	1560	187000	40700	94700	73300	323000	127000	382000	39900	945000	1350000	15300	7060	106000	9580	18700	334000	631000	562000	66000	13000000	526000	386000	778000
S6	21000	423000	32700000	117000	1950000	150000	2630000	188000	2510000	244000	4020000	3660000	1880	49100	875000	42300	4660000	164000	113000	389000	12000000	48400	182000	194000	63500	1160	72800	27800	97000	142000	355000	98900	395000	79600	578000	523000	17700	7220	108000	448000	12900	344000	318000	549000	7090	13000000	668000	783000	784000
S7	9200	432000	32800000	52500	1840000	151000	3280000	52400	2030000	92600	4800000	4520000	6390	30900	825000	12000	2820000	152000	117000	387000	16100000	49000	181000	187000	1630	400	88900	22400	99300	56700	346000	89400	398000	45200	175000	178000	12300	8210	111000	368000	13200	372000	216000	604000	2110	9350000	465000	797000	570000
S8	17200	432000	43100000	195000	6310000	144000	7040000	52300	1350000	203000	6830000	6680000	4650	58500	891000	48200	2400000	167000	74500	377000	26400000	59300	184000	180000	74200	672	106000	42100	94300	88100	342000	109000	403000	46500	922000	872000	19300	4210	109000	296000	15300	362000	543000	565000	20000	12400000	297000	739000	700000
S9	15300	426000	30100000	78500	3270000	137000	3930000	44500	1750000	91700	4810000	4470000	2930	29800	903000	14200	3540000	149000	106000	364000	17200000	42300	185000	191000	7680	430	83700	23700	103000	34200	291000	109000	387000	45300	263000	270000	16300	6530	107000	303000	16500	285000	293000	592000	2720	11000000	307000	226000	649000
S10	26400	435000	42100000	250000	3490000	141000	5290000	31300	1660000	222000	8770000	8170000	2740	98900	879000	28500	1760000	155000	75600	359000	21700000	59400	188000	180000	103000	1490	137000	54000	99900	38000	280000	102000	414000	21400	869000	832000	15200	5820	107000	73800	14100	271000	521000	642000	21900	10500000	222000	615000	629000
S11	47200	433000	12700000	174000	1100000	147000	422000	1800000	1020000	1860000	2900000	2510000	998	354000	910000	156000	778000	166000	145000	339000	1860000	54000	190000	181000	2060	123000	35300	14200	103000	101000	394000	92000	399000	1340000	900000	883000	15300	7330	107000	437000	12000	417000	293000	618000	179000	11000000	16600000	389000	645000
S12	121000	409000	18400000	408000	1540000	143000	907000	748000	1430000	1430000	11400000	10200000	1480	1370000	770000	352000	855000	157000	125000	346000	4320000	49600	169000	175000	350000	386000	67700	26000	96400	279000	306000	98900	363000	276000	1060000	1420000	12600	10400	108000	43600	14200	309000	306000	631000	286000	11600000	3170000	308000	717000
S13	165000	408000	25400000	728000	848000	139000	1170000	126000	1810000	2870000	9180000	8720000	1560	1110000	912000	276000	2750000	169000	141000	353000	5750000	47800	183000	165000	33700000	387000	31700	26600	105000	287000	397000	105000	402000	76600	1870000	1740000	19800	8530	109000	419000	14600	405000	428000	596000	706000	12100000	1050000	1390000	739000
S14	162000	432000	19600000	723000	904000	133000	1510000	120000	1970000	2400000	9950000	9180000	4830	1490000	855000	210000	2770000	178000	100000	370000	6740000	52800	180000	171000	26900000	335000	23300	28300	103000	202000	484000	197000	382000	44500	1610000	1560000	19100	8030	107000	263000	28800	492000	388000	632000	597000	12900000	713000	1520000	794000
S15	105000	437000	16500000	431000	827000	137000	963000	58300	1440000	1100000	7360000	7310000	3860	729000	958000	106000	2130000	172000	108000	386000	4680000	53300	180000	171000	790000	130000	18700	19500	96800	201000	345000	126000	418000	48300	563000	546000	10700	7250	124000	104000	17300	360000	212000	680000	145000	10600000	153000	796000	632000
S16	109000	443000	21900000	492000	1330000	134000	1500000	80600	1760000	909000	10300000	9430000	997	1210000	822000	246000	3100000	162000	150000	369000	6930000	54800	170000	178000	1080000	183000	24600	26800	99100	180000	387000	91800	377000	90900	1150000	1180000	18600	9160	116000	145000	13400	413000	343000	764000	372000	13200000	749000	1170000	795000
S17	262000	421000	21100000	623000	515000	127000	634000	68500	1310000	3950000	5990000	5640000	4740	985000	846000	199000	2200000	162000	76800	382000	3050000	54100	175000	182000	913000	291000	20800	25500	98400	196000	353000	85800	395000	32400	1170000	1040000	16700	4500	108000	80400	11800	348000	324000	660000	476000	12700000	198000	953000	778000
S18	229000	425000	22800000	364000	882000	127000	892000	115000	1410000	1140000	6270000	5710000	4530	1150000	896000	185000	3300000	164000	168000	347000	3920000	46100	169000	180000	370000	268000	20700	22200	101000	143000	420000	124000	388000	79100	906000	833000	19700	12500	107000	236000	15700	480000	286000	572000	244000	11800000	853000	882000	713000
S19	242000	431000	28100000	514000	1060000	121000	1090000	183000	1460000	1880000	5440000	5270000	3820	1430000	889000	278000	2920000	159000	159000	388000	5140000	52600	172000	173000	3710000	341000	21600	30600	105000	248000	440000	133000	410000	127000	1290000	1230000	15500	11700	118000	276000	18700	459000	313000	582000	362000	12200000	1030000	837000	703000
S20	92400	413000	25500000	470000	1040000	133000	1050000	112000	1570000	874000	7290000	6630000	6370	619000	825000	142000	3150000	165000	111000	364000	5070000	46400	173000	174000	440000	131000	13800	23200	101000	165000	266000	62900	397000	104000	788000	1010000	17000	14700	107000	175000	9360	275000	340000	628000	208000	11700000	614000	1370000	704000
S21	88800	404000	19500000	488000	1350000	136000	695000	973000	1310000	1850000	7320000	6660000	3460	766000	872000	192000	752000	176000	107000	383000	3160000	47500	183000	184000	645000	181000	81700	22500	104000	137000	324000	60700	379000	401000	1580000	1470000	15900	8060	106000	91800	10500	354000	430000	605000	337000	13100000	4870000	355000	754000
S22	78300	436000	19900000	712000	1280000	136000	710000	902000	1400000	2890000	7270000	6530000	2240	707000	895000	233000	795000	167000	96200	375000	3370000	51300	172000	172000	1350000	187000	92600	30800	107000	128000	315000	122000	396000	431000	2650000	2350000	15300	8990	107000	93200	16500	346000	571000	613000	615000	12100000	4820000	394000	718000
S23	94600	424000	19000000	610000	1300000	134000	738000	1020000	1370000	2270000	8470000	7630000	2570	943000	881000	245000	797000	161000	102000	383000	3430000	49000	168000	169000	1050000	219000	85500	24400	106000	158000	377000	200000	413000	401000	2260000	2030000	14800	7790	117000	80900	30600	402000	489000	655000	496000	11700000	4160000	395000	710000
S24	70200	409000	20100000	648000	1430000	129000	735000	1160000	1340000	2640000	6410000	5870000	1840	585000	830000	173000	779000	161000	99300	379000	3370000	44500	167000	180000	909000	144000	105000	33300	105000	123000	317000	108000	381000	433000	1530000	1910000	16500	8190	108000	201000	14300	361000	537000	625000	476000	13100000	6620000	396000	749000
S25	84000	431000	19000000	498000	1240000	143000	470000	1190000	1290000	2210000	5810000	5150000	7330	593000	840000	193000	758000	160000	111000	379000	2350000	47100	183000	186000	720000	132000	71900	24500	99800	106000	318000	167000	392000	578000	1610000	1490000	18800	7150	107000	122000	23900	398000	441000	596000	370000	13300000	7090000	338000	724000
S26	60800	421000	21200000	653000	1240000	136000	551000	839000	1330000	2400000	5410000	5020000	1830	373000	883000	183000	742000	157000	90500	387000	2770000	49800	169000	175000	1180000	102000	93200	25700	99400	83800	364000	98500	417000	312000	1550000	1920000	16600	9360	111000	68500	11900	394000	562000	638000	480000	12200000	3370000	398000	652000
[truncated: 142 more columns]

## Sheet: MRMTransition Negative
ft.idx	7	22	40	44	45	46	50	57	64	74	80	81	84	87	90	91	93	100	104	108	110	111	113	134	138	139	140	141	142	145	165	166	168	169	171	202	212	219	229	241	251	257	259	271	272	279	297	320	329
Sample Name	Area	Area	Area	Area	Area	Area	Area	Area	Area	Area	Area	Area	Area	Area	Area	Area	Area	Area	Area	Area	Area	Area	Area	Area	Area	Area	Area	Area	Area	Area	Area	Area	Area	Area	Area	Area	Area	Area	Area	Area	Area	Area	Area	Area	Area	Area	Area	Area	Area
QC5	609000	4080000	308000	114000	802000	34200	1480000	4870	49400	9950	23400	120000	2040000	16500	66100	49800	8800	2280000	441000	12700000	3230000	8170	5480000	93600	198000	425000	511000	23200	28600	88800	10800	14500	3080000	65800	68000	144000	964000	1070000	52400	2390000	82600	1280000	88900	513000	1740000	15800	251000	32500	11900
S1	454000	4520000	293000	117000	841000	8970	1740000	4510	54300	2010	23400	2130	436000	15400	59500	76000	11200	3630000	109000	8770000	3320000	13900	9990000	165000	235000	463000	656000	31600	82000	44100	11300	28900	4310000	48800	95500	184000	579000	1140000	25200	2720000	134000	966000	63100	596000	1120000	18300	411000	49000	19200
S2	448000	4400000	206000	126000	880000	20400	969000	3940	31000	984	10500	1040	195000	14500	57500	61600	15400	1670000	336000	11600000	2190000	11400	5320000	158000	232000	517000	322000	37000	31000	22800	10800	32200	4120000	65100	90900	185000	335000	485000	13700	2620000	131000	1470000	101000	553000	899000	19900	433000	56600	18500
S3	517000	4140000	304000	94100	688000	22100	1250000	4910	16800	992	6990	525	146000	15000	58800	67000	46000	1190000	165000	10500000	1220000	10500	4150000	137000	227000	486000	249000	32900	32500	14700	11500	24600	4100000	57700	90300	179000	401000	261000	11100	3060000	87800	1060000	57800	610000	1100000	20200	411000	52800	19000
S4	483000	5520000	332000	108000	736000	16800	1790000	5590	40900	427	51700	398	82700	12900	57100	49800	9360	2210000	175000	7530000	818000	9020	4720000	92700	216000	637000	280000	45400	33600	61000	10300	31200	4020000	56300	85300	178000	447000	2350000	35900	3550000	122000	2040000	80800	676000	1370000	24100	438000	55100	17800
S5	543000	3460000	289000	61300	478000	5060	856000	4620	48900	663	23500	1020	149000	11900	59100	78200	13700	2220000	126000	7840000	1650000	12600	5450000	143000	219000	535000	437000	35300	32000	71800	11200	27100	3920000	36400	86000	177000	578000	940000	34900	3860000	149000	844000	54800	894000	1480000	24800	453000	29800	17000
S6	563000	3810000	223000	123000	848000	43000	1020000	5160	51100	21200	32900	337000	4120000	14000	64800	42400	4760	409000	157000	7530000	3710000	7980	1720000	75500	212000	338000	230000	21300	24500	192000	8980	16000	3700000	101000	81000	166000	840000	1380000	114000	3820000	91300	1650000	61100	981000	1860000	21400	229000	24800	17400
S7	571000	3400000	316000	136000	978000	18600	1740000	3830	48600	21000	39300	406000	3670000	12200	63600	39800	8650	164000	167000	6450000	2220000	9200	411000	92400	211000	300000	135000	20000	27200	164000	10200	14500	3680000	84000	80600	162000	700000	1610000	117000	3390000	83700	1320000	79500	909000	2170000	23100	212000	14700	16900
S8	522000	4810000	498000	167000	1090000	13100	1700000	6610	70200	15700	109000	163000	2900000	12200	62800	43500	9700	109000	402000	6310000	1560000	8110	357000	107000	203000	445000	97100	29600	20600	198000	10700	19400	3550000	74100	83300	159000	633000	4410000	175000	2320000	110000	2550000	87100	518000	725000	20300	285000	38000	17500
S9	602000	4030000	393000	159000	1110000	15800	1580000	5870	72300	18200	48800	267000	3230000	9920	69000	52400	9330	120000	201000	4260000	1510000	12100	320000	102000	215000	299000	108000	20400	32100	187000	9460	15700	3540000	53800	78400	149000	691000	2110000	178000	3000000	117000	1460000	66200	703000	1480000	19000	272000	16400	17000
S10	591000	4600000	507000	150000	1080000	14000	1430000	5840	53400	4700	111000	35800	895000	9960	66400	38300	4680	78800	337000	6180000	479000	3960	196000	64700	203000	303000	68400	23700	44800	147000	10100	13300	3520000	67100	75500	153000	420000	4380000	154000	3890000	102000	2260000	86000	739000	1580000	28900	214000	22000	16200
S11	593000	1490000	140000	34100	226000	12000	821000	2200	30400	22400	3740	1990	4220000	14800	65700	22000	4110	11300000	281000	11600000	9730000	4800	20900000	36700	213000	276000	2190000	14800	10800	53700	10100	9100	3350000	34200	73300	150000	536000	166000	25800	3190000	53800	881000	136000	857000	2500000	18200	119000	17200	14100
S12	535000	3930000	262000	69400	473000	81400	671000	6020	36800	2580	5310	1860	636000	10500	63600	46000	13700	3530000	395000	19200000	5590000	6520	9190000	72300	207000	244000	878000	14600	26500	44700	10500	11100	3300000	58600	74500	151000	634000	250000	18300	1300000	55800	1220000	118000	260000	511000	13200	191000	52200	14200
S13	609000	4630000	286000	138000	1040000	43500	1780000	4390	34100	22100	14200	804000	4310000	16700	61900	41400	6150	278000	415000	13200000	2200000	7310	1130000	91800	214000	305000	196000	17600	32900	94400	11100	13600	3310000	81000	71100	155000	1350000	591000	38400	1050000	105000	1320000	59600	211000	362000	13200	213000	31800	14000
S14	621000	4630000	338000	157000	1090000	27000	1770000	4750	46600	16300	14400	251000	3090000	18600	60400	28600	7850	202000	308000	17900000	1350000	4430	1060000	53300	209000	262000	166000	13100	31200	62300	9760	12000	3340000	66800	72500	146000	1530000	604000	33200	1130000	102000	961000	52800	302000	401000	16900	153000	29900	13500
S15	609000	3950000	278000	117000	842000	20000	1740000	3350	39800	5670	8260	65400	1260000	13400	60300	27200	4970	204000	487000	18200000	548000	4730	432000	34400	215000	385000	114000	23800	15600	76300	10700	14400	3230000	64000	73900	145000	1010000	362000	19800	711000	99700	629000	40300	155000	296000	9860	215000	21700	13300
S16	627000	3950000	384000	110000	759000	29700	1530000	6070	48400	8860	16500	90000	1850000	15000	60800	45000	6350	201000	446000	15100000	808000	10200	695000	90300	207000	160000	222000	13000	65000	152000	10700	5760	3230000	84400	72400	143000	2150000	710000	54000	882000	90300	1330000	41900	227000	336000	20500	156000	20600	11800
S17	619000	4010000	257000	142000	991000	16500	1880000	4220	40000	5060	8690	72200	978000	12200	60600	30400	3950	249000	433000	17800000	493000	4490	570000	37200	206000	426000	133000	27400	16000	28100	10600	13300	3230000	67900	70600	141000	903000	386000	10300	932000	83900	978000	42000	187000	262000	9880	236000	27400	13500
S18	617000	3460000	289000	102000	710000	24300	1460000	4690	35900	12600	9330	197000	2420000	18300	61300	32100	5210	355000	476000	17300000	1210000	4850	929000	48300	206000	289000	267000	17800	25600	146000	11000	10400	3190000	79200	66500	141000	1090000	429000	62800	972000	59400	1290000	43300	215000	394000	10400	188000	18700	13600
S19	604000	4630000	306000	174000	1200000	20300	1440000	5280	43400	13700	8420	98600	2640000	16400	65300	45200	6450	753000	602000	23600000	1130000	6820	1560000	90800	210000	430000	367000	26000	21300	107000	10900	16600	3100000	106000	68300	142000	610000	393000	42600	710000	73000	1710000	40600	183000	207000	10800	305000	23500	12700
S20	618000	4110000	312000	110000	826000	30200	1670000	5010	43000	10900	15700	134000	2020000	9940	64400	36000	3020	384000	428000	15400000	833000	6200	951000	53900	205000	288000	265000	17400	28800	119000	9350	9730	3090000	86700	69100	143000	1480000	748000	36600	743000	87800	1370000	36700	180000	203000	10200	183000	20700	11800
S21	535000	3350000	229000	57100	436000	47400	843000	11100	4320	5280	7870	1470	1210000	13400	66500	48900	6020	4470000	441000	15500000	5090000	7500	10400000	73900	202000	353000	1070000	24000	27300	41900	9910	17900	3020000	47000	67400	141000	640000	334000	19700	1960000	61700	1000000	130000	389000	901000	15100	255000	36600	11700
S22	547000	3710000	226000	81900	552000	41600	997000	9070	36600	5950	11200	1280	1170000	12600	63700	49100	11600	4230000	468000	13900000	4910000	9060	9620000	88400	206000	400000	915000	22500	29000	40900	8790	16400	3000000	54900	66700	143000	640000	471000	20200	2340000	78400	1110000	135000	578000	1120000	13600	271000	47800	11600
S23	629000	4000000	224000	74800	495000	49800	919000	12500	39300	5200	9690	1200	1130000	13900	65100	45700	7820	4380000	421000	16900000	5300000	7780	10400000	81200	203000	369000	1030000	25400	27900	43000	9790	15600	2990000	60600	69500	138000	710000	386000	21300	1980000	84400	1100000	140000	393000	915000	13400	261000	42100	10100
S24	618000	3510000	215000	70100	488000	37100	1040000	10200	40000	10900	10700	1790	2350000	11500	65900	41100	9300	5650000	464000	13400000	5860000	8360	11600000	92500	202000	397000	1190000	28900	27100	44300	9580	20000	2980000	47100	69300	135000	691000	506000	23900	2640000	73900	988000	106000	502000	1530000	16300	299000	35000	11300
S25	628000	2820000	217000	58300	414000	38900	913000	9440	34200	7530	6820	1330	1600000	11800	65400	42700	6850	5770000	391000	13100000	5140000	7530	12000000	72100	194000	404000	1260000	26300	27200	40100	10600	15400	2960000	39700	65300	136000	643000	302000	21400	2070000	85600	887000	112000	459000	1100000	14700	256000	29900	11100
S26	613000	3410000	228000	71200	510000	30600	1040000	6710	30900	4890	9310	1100	999000	13100	64800	44500	8020	3890000	397000	11400000	3540000	7990	8410000	79200	200000	491000	781000	35300	29400	36200	10100	18500	2980000	38300	64100	139000	600000	457000	19100	2340000	76000	925000	101000	600000	1000000	14800	344000	34000	11600
[truncated: 47 more columns]
