# Supplementary material for: Traceability Research on Dendrobium devonianum Based on SWATHtoMRM
Source: Foods. 2023 Sep 28;12(19):3608. doi: 10.3390/foods12193608 (PMC10572708; doi:10.3390/foods12193608)
Supplement: Supplementary file 1 [file foods-12-03608-s001.zip › Supplementary S3. Differential MRM.xlsx]

## Sheet: Sheet1
Compound code	mz.precursor	mz.product	rt(min)	p.value	FDR	VIP
P1291	438.239	70.0651	6.6	6.32e-17	2.2e-14	1.8749
N443	533.13	124.991	6.64	1.24e-16	2.2e-14	1.8719
P1473	476.213	137.06	6.9	7.73e-16	9.17e-14	1.863
P1472	476.193	137.024	6.67	1.81e-15	1.61e-13	1.8583
N81	239.071	196.052	7.79	3.52e-15	2.5e-13	1.8544
P2281	682.526	248.238	15.73	1.11e-14	6.57e-13	1.8472
N495	609.145	311.056	6.66	7.31e-14	3.72e-12	1.8335
P2594	811.611	235.097	6.69	1.34e-13	5.97e-12	1.8287
P998	374.181	154.062	7	2.92e-13	1.16e-11	1.822
P1135	401.16	167.071	6.93	4.3e-13	1.53e-11	1.8185
P79	144.102	70.065	0.73	1.68e-12	5.43e-11	1.8053
P483	272.222	105.07	7.66	2.19e-12	6.49e-11	1.8026
P1996	613.229	167.07	6.99	3.79e-12	1.04e-10	1.7966
N500	614.217	61.9883	5.61	6.18e-12	1.57e-10	1.7911
N113	273.113	137.024	7.68	2.06e-11	4.89e-10	1.7764
P688	315.992	119.019	0.56	3.73e-11	8.29e-10	1.7686
N100	259.097	137.024	7.1	5.57e-11	1.17e-09	1.763
N358	459.151	149.06	6.94	1.32e-10	2.61e-09	1.7504
P2192	665.173	271.06	6.8	1.44e-10	2.71e-09	1.749
P2127	643.239	167.07	6.97	1.58e-10	2.82e-09	1.7476
N778	861.546	279.232	16.08	2.15e-10	3.64e-09	1.7429
P44	121.065	78.0463	7.39	3.33e-10	5.39e-09	1.7357
N338	443.337	309.315	15.45	5.58e-10	8.63e-09	1.727
P1286	436.218	219.08	6.72	7.55e-10	1.12e-08	1.7217
P2082	631.493	81.0186	15.11	1.66e-09	2.36e-08	1.7072
P1082	393.223	107.049	3	4.9e-09	6.71e-08	1.6853
P1146	404.101	93.0698	9.13	6.77e-09	8.93e-08	1.6783
P2630	826.677	262.253	18.95	1.03e-08	1.31e-07	1.6689
P976	369.264	277.216	9.85	4.7e-08	5.77e-07	1.6318
P2453	760.581	299.062	17.01	5.26e-08	6.24e-07	1.6289
P2561	798.606	601.517	17	9.51e-08	1.09e-06	1.6126
N384	483.2	134.037	7.33	1.03e-07	1.15e-06	1.6103
P2194	666.53	531.404	15.11	1.27e-07	1.37e-06	1.6043
P2586	808.666	262.253	18.95	1.6e-07	1.68e-06	1.5976
P912	353.269	93.0697	9.75	1.73e-07	1.76e-06	1.5953
P1038	384.347	69.0697	13.67	2.04e-07	2.01e-06	1.5904
P1262	430.172	145.028	6.97	2.95e-07	2.84e-06	1.5789
P1229	425.116	245.051	0.65	7.76e-07	7.14e-06	1.547
N320	430.947	114.988	0.57	7.83e-07	7.14e-06	1.5467
P2058	625.255	421.146	7.2	8.59e-07	7.64e-06	1.5434
P2046	621.545	147.117	18.71	1.05e-06	9.01e-06	1.5364
N140	289.108	137.024	7.1	1.06e-06	9.01e-06	1.5359
P2651	836.697	262.253	19.89	1.11e-06	9.16e-06	1.5344
P479	271.097	182.073	7.44	1.68e-06	1.36e-05	1.519
P2451	760.506	299.062	17.01	2.1e-06	1.66e-05	1.5106
N841	961.608	112.985	16.45	3.22e-06	2.49e-05	1.4939
P2018	616.346	313.273	11.22	7.4e-06	5.61e-05	1.4588
N371	470.151	128.035	0.75	8.85e-06	6.51e-05	1.4509
P2874	986.605	611.467	13.52	8.96e-06	6.51e-05	1.4504
P2021	617.35	313.273	11.35	9.75e-06	6.95e-05	1.4465
P2286	684.541	531.403	14	1.27e-05	8.9e-05	1.4342
P2611	818.511	613.479	15.71	1.7e-05	0.00011625	1.4207
N516	632.203	128.035	0.73	1.8e-05	0.00012083	1.4179
P523	277.216	93.0697	9.77	1.89e-05	0.00012478	1.4154
N45	173.045	93.0343	0.74	2.11e-05	0.00013631	1.41
P522	277.216	81.0695	10.48	2.14e-05	0.00013631	1.4093
P749	330.086	70.0651	6.53	2.32e-05	0.00014474	1.4054
N169	307.118	117.034	7.32	2.55e-05	0.00015666	1.4006
P365	248.113	98.0599	0.7	2.65e-05	0.00016008	1.3987
P2809	924.728	627.533	18	2.76e-05	0.00016358	1.3967
N341	445.316	307.263	14.34	2.97e-05	0.00017336	1.3929
N482	587.364	293.178	10.14	3.19e-05	0.00018318	1.3892
N421	518.896	158.978	0.56	3.31e-05	0.00018712	1.3873
N44	172.994	70.9987	0.57	3.6e-05	0.00020034	1.3829
N145	293.212	184.876	9.75	3.86e-05	0.00021124	1.3793
P2639	830.671	650.604	18.23	4.15e-05	0.00022365	1.3755
P2790	913.768	615.498	20.7	4.29e-05	0.00022769	1.3738
N259	377.085	71.0138	0.67	4.51e-05	0.00023621	1.371
P2750	889.575	609.272	18.84	5.7e-05	0.00029426	1.3583
P1661	525.374	163.148	12.58	6.48e-05	0.0003296	1.3512
P1655	524.37	184.073	12.71	8.38e-05	0.00042021	1.3366
P296	230.103	86.0965	0.97	9.25e-05	0.00045749	1.3308
P1662	526.378	184.073	12.71	9.99e-05	0.00048704	1.3263
P297	230.139	98.06	1.01	0.00010131	0.00048739	1.3255
P36	116.986	56.9645	36.32	0.000119	0.000565	1.3159
P495	274.093	136.062	0.75	0.000138	0.000648	1.3068
N110	271.097	213.055	8.07	0.000164	0.000758	1.2963
N474	578.844	174.956	36.33	0.00017	0.000777	1.2939
N566	686.475	279.232	16.12	0.000176	0.000785	1.2918
N111	272.958	86.9935	0.57	0.000177	0.000785	1.2913
P2295	686.476	545.419	15.7	0.000179	0.000785	1.2909
N569	687.479	279.232	16.12	0.000192	0.000833	1.2863
P1318	444.26	70.0652	6.64	0.000206	0.000884	1.2818
P2785	910.749	595.473	19.21	0.000213	0.000902	1.2797
P2552	796.524	617.51	16.48	0.000226	0.000945	1.276
N445	533.454	255.232	13.95	0.000233	0.000966	1.2738
P508	275.201	81.0698	7.52	0.000243	0.000996	1.271
N93	245.965	70.9984	0.57	0.000247	0.001	1.27
P2554	796.59	617.51	16.52	0.000256	0.001025	1.2676
P215	206.102	58.065	0.67	0.000265	0.001047	1.2653
N419	516.896	158.978	0.56	0.000268	0.001047	1.2647
P987	372.311	95.0852	12.5	0.000303	0.001171	1.2565
P2179	660.541	507.404	14.51	0.000371	0.001415	1.2425
N141	290.088	87.0085	0.73	0.000377	0.001415	1.2414
P414	259.133	121.065	8.19	0.000377	0.001415	1.2414
N297	402.916	114.988	0.56	0.000429	0.001593	1.2324
P248	218.103	70.065	0.71	0.000512	0.001879	1.2199
N229	329.232	167.049	7.76	0.000577	0.002097	1.2112
P2772	901.726	338.34	22.91	0.000609	0.002192	1.2072
P2353	710.556	248.237	16.34	0.000669	0.002382	1.2003
P2300	688.491	547.471	16.12	0.000759	0.002677	1.1908
N139	288.936	114.988	0.56	0.000791	0.002759	1.1877
P62	134.996	56.9645	36.32	0.000823	0.002846	1.1846
P1510	485.288	313.274	10.88	0.000838	0.002865	1.1832
P465	268.104	136.062	1.36	0.000845	0.002865	1.1826
P17	98.9751	56.9645	36.33	0.000912	0.003062	1.1767
P1422	467.277	313.274	10.88	0.000986	0.00328	1.1706
N404	502.918	114.988	0.56	0.001018	0.003355	1.1681
P2379	724.57	262.252	16.65	0.001037	0.003387	1.1666
P2545	794.575	615.494	16.12	0.001171	0.00377	1.157
P1223	424.182	152.057	0.76	0.001176	0.00377	1.1566
P1720	543.133	381.078	0.66	0.001386	0.004386	1.1432
P2013	615.497	147.044	16.12	0.001392	0.004386	1.1429
P601	293.176	98.06	0.65	0.001583	0.004942	1.1322
P74	142.035	56.9645	36.31	0.001735	0.00536	1.1245
N134	286.974	114.989	0.57	0.001749	0.00536	1.1238
N484	592.859	174.956	36.33	0.001761	0.00536	1.1232
P41	120.081	77.0386	1.38	0.001797	0.005421	1.1215
N272	387.114	59.0137	0.66	0.001851	0.005536	1.119
P292	229.123	105.07	8.47	0.001905	0.00565	1.1165
N271	386.939	130.983	0.56	0.001947	0.005727	1.1146
P119	166.086	103.054	1.38	0.002088	0.006091	1.1086
N91	244.964	114.989	0.57	0.0022	0.006367	1.104
N241	341.108	59.0137	0.66	0.002265	0.006502	1.1014
N168	304.913	130.983	36.33	0.002643	0.007528	1.0876
P2385	728.567	248.237	16.34	0.002676	0.007561	1.0865
P249	218.984	56.9645	36.32	0.002985	0.008366	1.0766
P2608	816.653	636.59	17.82	0.003037	0.008446	1.075
P306	232.928	84.9595	36.33	0.003065	0.008459	1.0741
P338	243.102	165.07	8.17	0.003119	0.008517	1.0725
N74	226.063	169.065	8.16	0.003134	0.008517	1.0721
P533	278.97	84.9594	36.33	0.003415	0.009211	1.0641
P2134	646.525	453.348	14.07	0.003471	0.009291	1.0626
P885	348.181	55.0541	7.58	0.003609	0.009588	1.0589
N50	179.056	59.0134	0.67	0.003891	0.010219	1.0518
P377	250.902	84.9595	36.34	0.003904	0.010219	1.0515
P629	301.147	136.062	0.74	0.003967	0.010309	1.0499
P1799	565.155	475.325	6.63	0.004015	0.010357	1.0488
P54	127.039	53.0385	1.5	0.004207	0.010775	1.0443
N579	698.519	277.216	15.73	0.004242	0.010787	1.0435
P978	370.295	261.221	11.73	0.004762	0.012023	1.0322
N84	241.086	226.063	8.16	0.00513	0.012861	1.0248
N468	564.828	174.956	36.33	0.005202	0.012951	1.0234
P428	260.96	84.9594	36.33	0.005354	0.013203	1.0206
N564	683.224	179.056	0.67	0.005378	0.013203	1.0201
N839	959.592	255.237	16.06	0.005776	0.014083	1.0129
